# Supplementary material for: Toxicity drives facilitation between 4 bacterial species
Source: Proc Natl Acad Sci U S A. 2019 Jul 3;116(32):15979–84. doi: 10.1073/pnas.1906172116 (PMC6690002; doi:10.1073/pnas.1906172116)
Supplement: Supplementary File [file pnas.1906172116.sd01.xlsx]

## Sheet: Figure 3A-C
	Figure	3 A-C
	Experiment date	2018-02-01
	Description	P-value and strength of the interactions used to represent the community networks in MWF, MWF+AA and AA
		Medium	Focal species	Partner affecting focal species	Interactions sign	Interaction strength	P-value
		MWF	A. tumefaciens	C. testosteroni	+	3.66807	1.27e-08	***
		MWF	A. tumefaciens	M. saperdae	None	-0.409223	0.409
		MWF	A. tumefaciens	O. anthropi	None	0.964135	0.0647
		MWF	C. testosteroni	A. tumefaciens	+	1.17378	0.000539	***
		MWF	C. testosteroni	M. saperdae	+	1.94332	0.000121	***
		MWF	C. testosteroni	O. anthropi	None	0.778736	0.0891
		MWF	M. saperdae	A. tumefaciens	None	0.0887543	0.208
		MWF	M. saperdae	C. testosteroni	+	1.85513	0.000714	***
		MWF	M. saperdae	O. anthropi	+	0.24828	0.0159	*
		MWF	O. anthropi	A. tumefaciens	None	1.881	0.12
		MWF	O. anthropi	C. testosteroni	+	5.61183	4.57e-05	***
		MWF	O. anthropi	M. saperdae	+	0.411125	0.0188	*
		MWF+AA	A. tumefaciens	C. testosteroni	-	-0.48116	5.09e-06	***
		MWF+AA	A. tumefaciens	M. saperdae	None	0.0463712	0.361
		MWF+AA	A. tumefaciens	O. anthropi	None	-0.0572896	0.313
		MWF+AA	C. testosteroni	A. tumefaciens	None	-0.0458556	0.299
		MWF+AA	C. testosteroni	M. saperdae	None	-0.0503715	0.331
		MWF+AA	C. testosteroni	O. anthropi	-	-0.180552	0.0261	*
		MWF+AA	M. saperdae	A. tumefaciens	+	1.65412	0.000487	***
		MWF+AA	M. saperdae	C. testosteroni	+	2.12854	7.65e-05	***
		MWF+AA	M. saperdae	O. anthropi	+	0.32711	0.000936	***
		MWF+AA	O. anthropi	A. tumefaciens	+	3.30787	2.42e-07	***
		MWF+AA	O. anthropi	C. testosteroni	+	3.49489	0.000277	***
		MWF+AA	O. anthropi	M. saperdae	+	0.468195	0.00346	***
		AA	A. tumefaciens	C. testosteroni	-	-0.972798	2.02e-06	***
		AA	A. tumefaciens	M. saperdae	-	-0.2524	0.000147	***
		AA	A. tumefaciens	O. anthropi	-	-0.412669	6.68e-05	***
		AA	C. testosteroni	A. tumefaciens	None	-0.0760192	0.0859
		AA	C. testosteroni	M. saperdae	None	-0.00482469	0.891
		AA	C. testosteroni	O. anthropi	-	-0.271815	0.00136	**
		AA	M. saperdae	A. tumefaciens	+	1.18808	6.59e-05	***
		AA	M. saperdae	C. testosteroni	+	0.265766	0.000488	***
		AA	M. saperdae	O. anthropi	+	0.277226	0.000129	***
		AA	O. anthropi	A. tumefaciens	None	0.0478083	0.651
		AA	O. anthropi	C. testosteroni	None	-0.310075	0.0791
		AA	O. anthropi	M. saperdae	None	0.0430257	0.716
					P-value
					*		<0.05
					**		<0.01
					***		<0.001

## Sheet: Figure 3F
		Figure	3 A-C
		Experiment date	2018-02-01
		Description	P-value and strength of the interactions used to represent the ancestral or evolved community networks in MWF
	Condition	Medium	Focal species	Partner affecting focal species	Interactions sign	Interaction strength	P-value
	Ancestral	MWF	A. tumefaciens	C. testosteroni	+	3.99368	0.000979 ***
	Ancestral	MWF	C. testosteroni	A. tumefaciens	+	1.24896	0.0375 *
	Evolved	MWF	A. tumefaciens	C. testosteroni	-	-0.455856	0.00986 **
	Evolved	MWF	C. testosteroni	A. tumefaciens	+	0.557367	0.00437 **
