# Supplementary material for: Toxicity drives facilitation between 4 bacterial species
Source: Proc Natl Acad Sci U S A. 2019 Jul 3;116(32):15979–84. doi: 10.1073/pnas.1906172116 (PMC6690002; doi:10.1073/pnas.1906172116)
Supplement: Supplementary File [file pnas.1906172116.sd02.xlsx]

## Sheet: Figure 1A-D
Figure	1A-D
Experiment date	2018-12-01
Description	Population sizes (CFU/ml) in triplicate monocultures and pairwise cocultures in MWF
	Only use the data in the black square
Code	Counted colonies														CFU/ml
1= At	1	At 1	At 2	At 3	Ct 1	Ct 2	Ct 3	Ms 1	Ms 2	Ms 3	Oa 1	Oa 2	Oa 3		1	At 1	At 2	At 3	Ct 1	Ct 2	Ct 3	Ms 1	Ms 2	Ms 3	Oa 1	Oa 2	Oa 3			Treatment	Rep	Time	CFU		Treatment	Rep	Time	CFU		Treatment	Rep	Time	CFU		Treatment	Rep	Time	CFU
2=Ct	0	24	20	21	NA	NA	NA	NA	NA	NA	NA	NA	NA		0	16000000	1.33333e+07	14000000	NA	NA	NA	NA	NA	NA	NA	NA	NA			At	1	0	16000000		Ct	1	0	8000000		Ms	1	0	3.46667e+07		Oa	1	0	12000000
3=Ms	1	66	67	63	NA	NA	NA	NA	NA	NA	NA	NA	NA		1	660000	670000	630000	NA	NA	NA	NA	NA	NA	NA	NA	NA			At	1	1	660000		Ct	1	1	1400		Ms	1	1	2100000		Oa	1	1	230000
4=Oa	2	45	47	39	NA	NA	NA	NA	NA	NA	NA	NA	NA		2	450000	470000	390000	NA	NA	NA	NA	NA	NA	NA	NA	NA			At	1	2	450000		Ct	1	2	1800000		Ms	1	2	290000		Oa	1	2	150000
5=At+Ct	3	17	18	15	NA	NA	NA	NA	NA	NA	NA	NA	NA		3	170000	180000	150000	NA	NA	NA	NA	NA	NA	NA	NA	NA			At	1	3	170000		Ct	1	3	1500000		Ms	1	3	370000		Oa	1	3	110000
6=At+Ms	4	14	12	16	NA	NA	NA	NA	NA	NA	NA	NA	NA		4	140000	120000	160000	NA	NA	NA	NA	NA	NA	NA	NA	NA			At	1	4	140000		Ct	1	4	4300000		Ms	1	4	47000		Oa	1	4	34000
7=At+Oa	5	33	24	38	NA	NA	NA	NA	NA	NA	NA	NA	NA		5	33000	24000	380000	NA	NA	NA	NA	NA	NA	NA	NA	NA			At	1	5	33000		Ct	1	5	6300000		Ms	1	5	36000		Oa	1	5	11000
8=Ct+Ms	6	23	31	37	NA	NA	NA	NA	NA	NA	NA	NA	NA		6	23000	31000	370000	NA	NA	NA	NA	NA	NA	NA	NA	NA			At	1	6	23000		Ct	1	6	7200000		Ms	1	6	19000		Oa	1	6	3500
9=Ct+Oa	8	41	25	46	NA	NA	NA	NA	NA	NA	NA	NA	NA		8	4100	2500	460000	NA	NA	NA	NA	NA	NA	NA	NA	NA			At	1	8	4100		Ct	1	8	5400000		Ms	1	8	300		Oa	1	8	1
10=Ms+Oa	12	0	12	7	NA	NA	NA	NA	NA	NA	NA	NA	NA		12	1	1200	700000	NA	NA	NA	NA	NA	NA	NA	NA	NA			At	1	12	1		Ct	1	12	7200000		Ms	1	12	1		Oa	1	12	1
11=Ct+Ms+Oa																														At	2	0	1.33333e+07		Ct	2	0	6000000		Ms	2	0	4.13333e+07		Oa	2	0	8000000
12=At+Ms+Oa	2	At 1	At 2	At 3	Ct 1	Ct 2	Ct 3	Ms 1	Ms 2	Ms 3	Oa 1	Oa 2	Oa 3		2	At 1	At 2	At 3	Ct 1	Ct 2	Ct 3	Ms 1	Ms 2	Ms 3	Oa 1	Oa 2	Oa 3			At	2	1	670000		Ct	2	1	7100		Ms	2	1	2100000		Oa	2	1	170000
13=At+Ct+Oa	0	NA	NA	NA	12	9	8	NA	NA	NA	NA	NA	NA		0	NA	NA	NA	8000000	6000000	5.33333e+06	NA	NA	NA	NA	NA	NA			At	2	2	470000		Ct	2	2	3400000		Ms	2	2	270000		Oa	2	2	90000
14=At+Ct+Ms	1	NA	NA	NA	14	71	7	NA	NA	NA	NA	NA	NA		1	NA	NA	NA	1400	7100	700	NA	NA	NA	NA	NA	NA			At	2	3	180000		Ct	2	3	3400000		Ms	2	3	830000		Oa	2	3	90000
15=At+Ct+Ms+Oa	2	NA	NA	NA	18	34	23	NA	NA	NA	NA	NA	NA		2	NA	NA	NA	1800000	3400000	2300000	NA	NA	NA	NA	NA	NA			At	2	4	120000		Ct	2	4	3500000		Ms	2	4	180000		Oa	2	4	24000
NA=Not applicable	3	NA	NA	NA	15	34	24	NA	NA	NA	NA	NA	NA		3	NA	NA	NA	1500000	3400000	2400000	NA	NA	NA	NA	NA	NA			At	2	5	24000		Ct	2	5	6700000		Ms	2	5	110000		Oa	2	5	25000
	4	NA	NA	NA	43	35	35	NA	NA	NA	NA	NA	NA		4	NA	NA	NA	4300000	3500000	3500000	NA	NA	NA	NA	NA	NA			At	2	6	31000		Ct	2	6	5200000		Ms	2	6	53000		Oa	2	6	1900
	5	NA	NA	NA	63	67	69	NA	NA	NA	NA	NA	NA		5	NA	NA	NA	6300000	6700000	6900000	NA	NA	NA	NA	NA	NA			At	2	8	2500		Ct	2	8	7500000		Ms	2	8	200		Oa	2	8	1
	6	NA	NA	NA	72	52	51	NA	NA	NA	NA	NA	NA		6	NA	NA	NA	7200000	5200000	5100000	NA	NA	NA	NA	NA	NA			At	2	12			Ct	2	12	7000000		Ms	2	12	1		Oa	2	12	1
	8	NA	NA	NA	54	75	75	NA	NA	NA	NA	NA	NA		8	NA	NA	NA	5400000	7500000	7500000	NA	NA	NA	NA	NA	NA			At	3	0	14000000		Ct	3	0	5.33333e+06		Ms	3	0	4.66667e+07		Oa	3	0	1.26667e+07
	12	NA	NA	NA	72	70	60	NA	NA	NA	NA	NA	NA		12	NA	NA	NA	7200000	7000000	6000000	NA	NA	NA	NA	NA	NA			At	3	1	630000		Ct	3	1	700		Ms	3	1	2500000		Oa	3	1	200000
																														At	3	2	390000		Ct	3	2	2300000		Ms	3	2	280000		Oa	3	2	140000
	3	At 1	At 2	At 3	Ct 1	Ct 2	Ct 3	Ms 1	Ms 2	Ms 3	Oa 1	Oa 2	Oa 3		3	At 1	At 2	At 3	Ct 1	Ct 2	Ct 3	Ms 1	Ms 2	Ms 3	Oa 1	Oa 2	Oa 3			At	3	3	150000		Ct	3	3	2400000		Ms	3	3	640000		Oa	3	3	130000
	0	NA	NA	NA	NA	NA	NA	52	62	70	NA	NA	NA		0	NA	NA	NA	NA	NA	NA	3.46667e+07	4.13333e+07	4.66667e+07	NA	NA	NA			At	3	4	160000		Ct	3	4	3500000		Ms	3	4	81000		Oa	3	4	38000
	1	NA	NA	NA	NA	NA	NA	21	21	25	NA	NA	NA		1	NA	NA	NA	NA	NA	NA	2100000	2100000	2500000	NA	NA	NA			At	3	5	380000		Ct	3	5	6900000		Ms	3	5	79000		Oa	3	5	16000
	2	NA	NA	NA	NA	NA	NA	29	27	28	NA	NA	NA		2	NA	NA	NA	NA	NA	NA	290000	270000	280000	NA	NA	NA			At	3	6	370000		Ct	3	6	5100000		Ms	3	6	24000		Oa	3	6	3300
	3	NA	NA	NA	NA	NA	NA	37	83	64	NA	NA	NA		3	NA	NA	NA	NA	NA	NA	370000	830000	640000	NA	NA	NA			At	3	8	460000		Ct	3	8	7500000		Ms	3	8	400		Oa	3	8	1
	4	NA	NA	NA	NA	NA	NA	47	18	81	NA	NA	NA		4	NA	NA	NA	NA	NA	NA	47000	180000	81000	NA	NA	NA			At	3	12	700000		Ct	3	12	6000000		Ms	3	12	1		Oa	3	12	1
	5	NA	NA	NA	NA	NA	NA	36	11	79	NA	NA	NA		5	NA	NA	NA	NA	NA	NA	36000	110000	79000	NA	NA	NA			At(Ct)	1	0	16000000		Ct(At)	1	0	8000000		Ms(At)	1	0	3.46667e+07		Oa(At)	1	0	12000000
	6	NA	NA	NA	NA	NA	NA	19	53	24	NA	NA	NA		6	NA	NA	NA	NA	NA	NA	19000	53000	24000	NA	NA	NA			At(Ct)	1	1	550000		Ct(At)	1	1	280000		Ms(At)	1	1	1900000		Oa(At)	1	1	270000
	8	NA	NA	NA	NA	NA	NA	3	2	4	NA	NA	NA		8	NA	NA	NA	NA	NA	NA	300	200	400	NA	NA	NA			At(Ct)	1	2	180000		Ct(At)	1	2	1900000		Ms(At)	1	2	1500000		Oa(At)	1	2	280000
	12	NA	NA	NA	NA	NA	NA	0	0	0	NA	NA	NA		12	NA	NA	NA	NA	NA	NA	1	1	1	NA	NA	NA			At(Ct)	1	3	370000		Ct(At)	1	3	8100000		Ms(At)	1	3	2400000		Oa(At)	1	3	250000
																														At(Ct)	1	4	1100000		Ct(At)	1	4	8100000		Ms(At)	1	4	240000		Oa(At)	1	4	210000
	4	At 1	At 2	At 3	Ct 1	Ct 2	Ct 3	Ms 1	Ms 2	Ms 3	Oa 1	Oa 2	Oa 3		4	At 1	At 2	At 3	Ct 1	Ct 2	Ct 3	Ms 1	Ms 2	Ms 3	Oa 1	Oa 2	Oa 3			At(Ct)	1	5	34000000		Ct(At)	1	5	17000000		Ms(At)	1	5	120000		Oa(At)	1	5	70000
	0	NA	NA	NA	NA	NA	NA	NA	NA	NA	18	12	19		0	NA	NA	NA	NA	NA	NA	NA	NA	NA	12000000	8000000	1.26667e+07			At(Ct)	1	6	130000000		Ct(At)	1	6	12000000		Ms(At)	1	6	8000		Oa(At)	1	6	22000
	1	NA	NA	NA	NA	NA	NA	NA	NA	NA	23	17	20		1	NA	NA	NA	NA	NA	NA	NA	NA	NA	230000	170000	200000			At(Ct)	1	8	550000000		Ct(At)	1	8	28000000		Ms(At)	1	8	18000		Oa(At)	1	8	1
	2	NA	NA	NA	NA	NA	NA	NA	NA	NA	15	9	14		2	NA	NA	NA	NA	NA	NA	NA	NA	NA	150000	90000	140000			At(Ct)	1	12	450000000		Ct(At)	1	12	13000000		Ms(At)	1	12	44000		Oa(At)	1	12	1
	3	NA	NA	NA	NA	NA	NA	NA	NA	NA	11	9	13		3	NA	NA	NA	NA	NA	NA	NA	NA	NA	110000	90000	130000			At(Ct)	2	0	1.33333e+07		Ct(At)	2	0	6000000		Ms(At)	2	0	4.13333e+07		Oa(At)	2	0	8000000
	4	NA	NA	NA	NA	NA	NA	NA	NA	NA	34	24	38		4	NA	NA	NA	NA	NA	NA	NA	NA	NA	34000	24000	38000			At(Ct)	2	1	340000		Ct(At)	2	1	850000		Ms(At)	2	1	2000000		Oa(At)	2	1	180000
	5	NA	NA	NA	NA	NA	NA	NA	NA	NA	11	25	16		5	NA	NA	NA	NA	NA	NA	NA	NA	NA	11000	25000	16000			At(Ct)	2	2	230000		Ct(At)	2	2	3100000		Ms(At)	2	2	1900000		Oa(At)	2	2	120000
	6	NA	NA	NA	NA	NA	NA	NA	NA	NA	35	19	33		6	NA	NA	NA	NA	NA	NA	NA	NA	NA	3500	1900	3300			At(Ct)	2	3	3400000		Ct(At)	2	3	2500000		Ms(At)	2	3	1200000		Oa(At)	2	3	200000
	8	NA	NA	NA	NA	NA	NA	NA	NA	NA	0	0	0		8	NA	NA	NA	NA	NA	NA	NA	NA	NA	1	1	1			At(Ct)	2	4	3800000		Ct(At)	2	4	4100000		Ms(At)	2	4	430000		Oa(At)	2	4	150000
	12	NA	NA	NA	NA	NA	NA	NA	NA	NA	0	0	0		12	NA	NA	NA	NA	NA	NA	NA	NA	NA	1	1	1			At(Ct)	2	5	94000000		Ct(At)	2	5	11000000		Ms(At)	2	5	700000		Oa(At)	2	5	20000
Strange replicate where no bacteria survived																														At(Ct)	2	6	710000000		Ct(At)	2	6	16000000		Ms(At)	2	6	120000		Oa(At)	2	6	39000
	5	At 1	At 2	At 3	Ct 1	Ct 2	Ct 3	Ms 1	Ms 2	Ms 3	Oa 1	Oa 2	Oa 3		5	At 1	At 2	At 3	Ct 1	Ct 2	Ct 3	Ms 1	Ms 2	Ms 3	Oa 1	Oa 2	Oa 3			At(Ct)	2	8	340000000		Ct(At)	2	8	10000000		Ms(At)	2	8	80000		Oa(At)	2	8	1
	0	24	20	21	12	9	8	NA	NA	NA	NA	NA	NA		0	16000000	1.33333e+07	14000000	8000000	6000000	5.33333e+06	NA	NA	NA	NA	NA	NA			At(Ct)	2	12	390000000		Ct(At)	2	12	16000000		Ms(At)	2	12	200000		Oa(At)	2	12	1
	1	55	34	NA	28	85	NA	NA	NA	NA	NA	NA	NA		1	550000	340000	NA	280000	850000	NA	NA	NA	NA	NA	NA	NA			At(Ct)	3	0	14000000		Ct(At)	3	0	5.33333e+06		Ms(At)	3	0	4.66667e+07		Oa(At)	3	0	1.26667e+07
	2	18	23	NA	19	31	NA	NA	NA	NA	NA	NA	NA		2	180000	230000	NA	1900000	3100000	NA	NA	NA	NA	NA	NA	NA			At(Ct)	3	1	NA		Ct(At)	3	1	NA		Ms(At)	3	1	1700000		Oa(At)	3	1	170000
	3	37	34	NA	81	25	NA	NA	NA	NA	NA	NA	NA		3	370000	3400000	NA	8100000	2500000	NA	NA	NA	NA	NA	NA	NA			At(Ct)	3	2	NA		Ct(At)	3	2	NA		Ms(At)	3	2	2400000		Oa(At)	3	2	300000
	4	11	38	NA	81	41	NA	NA	NA	NA	NA	NA	NA		4	1100000	3800000	NA	8100000	4100000	NA	NA	NA	NA	NA	NA	NA			At(Ct)	3	3	NA		Ct(At)	3	3	NA		Ms(At)	3	3	2300000		Oa(At)	3	3	210000
	5	34	94	NA	17	11	NA	NA	NA	NA	NA	NA	NA		5	34000000	94000000	NA	17000000	11000000	NA	NA	NA	NA	NA	NA	NA			At(Ct)	3	4	NA		Ct(At)	3	4	NA		Ms(At)	3	4	340000		Oa(At)	3	4	170000
	6	13	71	NA	12	16	NA	NA	NA	NA	NA	NA	NA		6	130000000	710000000	NA	12000000	16000000	NA	NA	NA	NA	NA	NA	NA			At(Ct)	3	5	NA		Ct(At)	3	5	NA		Ms(At)	3	5	90000		Oa(At)	3	5	60000
	8	55	34	NA	28	10	NA	NA	NA	NA	NA	NA	NA		8	550000000	340000000	NA	28000000	10000000	NA	NA	NA	NA	NA	NA	NA			At(Ct)	3	6	NA		Ct(At)	3	6	NA		Ms(At)	3	6	7000		Oa(At)	3	6	55000
	12	45	39	NA	13	16	NA	NA	NA	NA	NA	NA	NA		12	450000000	390000000	NA	13000000	16000000	NA	NA	NA	NA	NA	NA	NA			At(Ct)	3	8	NA		Ct(At)	3	8	NA		Ms(At)	3	8	62000		Oa(At)	3	8	1
																														At(Ct)	3	12	NA		Ct(At)	3	12	NA		Ms(At)	3	12	70000		Oa(At)	3	12	1
	6	At 1	At 2	At 3	Ct 1	Ct 2	Ct 3	Ms 1	Ms 2	Ms 3	Oa 1	Oa 2	Oa 3		6	At 1	At 2	At 3	Ct 1	Ct 2	Ct 3	Ms 1	Ms 2	Ms 3	Oa 1	Oa 2	Oa 3			At(Ms)	1	0	16000000		Ct(Ms)	1	0	8000000		Ms(Ct)	1	0	3.46667e+07		Oa(Ct)	1	0	12000000
	0	24	20	21	NA	NA	NA	52	62	70	NA	NA	NA		0	16000000	1.33333e+07	14000000	NA	NA	NA	3.46667e+07	4.13333e+07	4.66667e+07	NA	NA	NA			At(Ms)	1	1	650000		Ct(Ms)	1	1	1500		Ms(Ct)	1	1	2100000		Oa(Ct)	1	1	810000
	1	65	64	56	NA	NA	NA	19	20	17	NA	NA	NA		1	650000	640000	560000	NA	NA	NA	1900000	2000000	1700000	NA	NA	NA			At(Ms)	1	2	600000		Ct(Ms)	1	2	3600000		Ms(Ct)	1	2	2900000		Oa(Ct)	1	2	570000
	2	60	38	31	NA	NA	NA	15	19	24	NA	NA	NA		2	600000	380000	310000	NA	NA	NA	1500000	1900000	2400000	NA	NA	NA			At(Ms)	1	3	540000		Ct(Ms)	1	3	13000000		Ms(Ct)	1	3	1800000		Oa(Ct)	1	3	530000
	3	54	31	39	NA	NA	NA	24	12	23	NA	NA	NA		3	540000	310000	390000	NA	NA	NA	2400000	1200000	2300000	NA	NA	NA			At(Ms)	1	4	270000		Ct(Ms)	1	4	6500000		Ms(Ct)	1	4	1600000		Oa(Ct)	1	4	300000
	4	27	23	28	NA	NA	NA	24	43	34	NA	NA	NA		4	270000	230000	280000	NA	NA	NA	240000	430000	340000	NA	NA	NA			At(Ms)	1	5	150000		Ct(Ms)	1	5	6100000		Ms(Ct)	1	5	1100000		Oa(Ct)	1	5	290000
	5	15	34	4	NA	NA	NA	12	7	9	NA	NA	NA		5	150000	340000	40000	NA	NA	NA	120000	700000	90000	NA	NA	NA			At(Ms)	1	6	100000		Ct(Ms)	1	6	3500000		Ms(Ct)	1	6	5100000		Oa(Ct)	1	6	22000000
	6	10	19	11	NA	NA	NA	8	12	7	NA	NA	NA		6	100000	19000	110000	NA	NA	NA	8000	120000	7000	NA	NA	NA			At(Ms)	1	8	140000		Ct(Ms)	1	8	9100000		Ms(Ct)	1	8	1600000		Oa(Ct)	1	8	130000000
	8	14	21	55	NA	NA	NA	18	8	62	NA	NA	NA		8	140000	2100000	550000	NA	NA	NA	18000	80000	62000	NA	NA	NA			At(Ms)	1	12	4700000		Ct(Ms)	1	12	46000000		Ms(Ct)	1	12	8100000		Oa(Ct)	1	12	280000000
	12	47	13	46	NA	NA	NA	44	20	7	NA	NA	NA		12	4700000	1300000	4600000	NA	NA	NA	44000	200000	70000	NA	NA	NA			At(Ms)	2	0	1.33333e+07		Ct(Ms)	2	0	6000000		Ms(Ct)	2	0	4.13333e+07		Oa(Ct)	2	0	8000000
																														At(Ms)	2	1	640000		Ct(Ms)	2	1	2600		Ms(Ct)	2	1	2600000		Oa(Ct)	2	1	490000
	7	At 1	At 2	At 3	Ct 1	Ct 2	Ct 3	Ms 1	Ms 2	Ms 3	Oa 1	Oa 2	Oa 3		7	At 1	At 2	At 3	Ct 1	Ct 2	Ct 3	Ms 1	Ms 2	Ms 3	Oa 1	Oa 2	Oa 3			At(Ms)	2	2	380000		Ct(Ms)	2	2	2900000		Ms(Ct)	2	2	2300000		Oa(Ct)	2	2	230000
	0	24	20	21	NA	NA	NA	NA	NA	NA	18	12	19		0	16000000	1.33333e+07	14000000	NA	NA	NA	NA	NA	NA	12000000	8000000	1.26667e+07			At(Ms)	2	3	310000		Ct(Ms)	2	3	15000000		Ms(Ct)	2	3	4300000		Oa(Ct)	2	3	490000
	1	43	25	57	NA	NA	NA	NA	NA	NA	27	18	17		1	430000	250000	570000	NA	NA	NA	NA	NA	NA	270000	180000	170000			At(Ms)	2	4	230000		Ct(Ms)	2	4	8100000		Ms(Ct)	2	4	2500000		Oa(Ct)	2	4	410000
	2	15	12	23	NA	NA	NA	NA	NA	NA	28	12	30		2	150000	1200000	230000	NA	NA	NA	NA	NA	NA	280000	120000	300000			At(Ms)	2	5	340000		Ct(Ms)	2	5	6100000		Ms(Ct)	2	5	4900000		Oa(Ct)	2	5	260000
	3	10	8	16	NA	NA	NA	NA	NA	NA	25	20	21		3	100000	80000	160000	NA	NA	NA	NA	NA	NA	250000	200000	210000			At(Ms)	2	6	19000		Ct(Ms)	2	6	8500000		Ms(Ct)	2	6	11100000		Oa(Ct)	2	6	11000000
	4	9	6	18	NA	NA	NA	NA	NA	NA	21	15	17		4	90000	60000	180000	NA	NA	NA	NA	NA	NA	210000	150000	170000			At(Ms)	2	8	2100000		Ct(Ms)	2	8	7000000		Ms(Ct)	2	8	3700000		Oa(Ct)	2	8	90000000
	5	4	4	6	NA	NA	NA	NA	NA	NA	7	2	6		5	40000	40000	60000	NA	NA	NA	NA	NA	NA	70000	20000	60000			At(Ms)	2	12	1300000		Ct(Ms)	2	12	78000000		Ms(Ct)	2	12	16000000		Oa(Ct)	2	12	240000000
	6	23	39	29	NA	NA	NA	NA	NA	NA	22	39	55		6	23000	39000	29000	NA	NA	NA	NA	NA	NA	22000	39000	55000			At(Ms)	3	0	14000000		Ct(Ms)	3	0	5.33333e+06		Ms(Ct)	3	0	4.66667e+07		Oa(Ct)	3	0	1.26667e+07
	8	13	15	47	NA	NA	NA	NA	NA	NA	0	0	0		8	13000	15000	47000	NA	NA	NA	NA	NA	NA	1	1	1			At(Ms)	3	1	560000		Ct(Ms)	3	1	3700		Ms(Ct)	3	1	2100000		Oa(Ct)	3	1	350000
	12	56	78	33	NA	NA	NA	NA	NA	NA	0	0	0		12	5600000	7800000	3300000	NA	NA	NA	NA	NA	NA	1	1	1			At(Ms)	3	2	310000		Ct(Ms)	3	2	3100000		Ms(Ct)	3	2	2100000		Oa(Ct)	3	2	340000
																														At(Ms)	3	3	390000		Ct(Ms)	3	3	10000000		Ms(Ct)	3	3	3600000		Oa(Ct)	3	3	400000
	8	At 1	At 2	At 3	Ct 1	Ct 2	Ct 3	Ms 1	Ms 2	Ms 3	Oa 1	Oa 2	Oa 3		8	At 1	At 2	At 3	Ct 1	Ct 2	Ct 3	Ms 1	Ms 2	Ms 3	Oa 1	Oa 2	Oa 3			At(Ms)	3	4	280000		Ct(Ms)	3	4	6300000		Ms(Ct)	3	4	1800000		Oa(Ct)	3	4	340000
	0	NA	NA	NA	12	9	8	52	62	70	NA	NA	NA		0	NA	NA	NA	8000000	6000000	5.33333e+06	3.46667e+07	4.13333e+07	4.66667e+07	NA	NA	NA			At(Ms)	3	5	40000		Ct(Ms)	3	5	5400000		Ms(Ct)	3	5	2700000		Oa(Ct)	3	5	110000
	1	NA	NA	NA	15	26	37	21	26	21	NA	NA	NA		1	NA	NA	NA	1500	2600	3700	2100000	2600000	2100000	NA	NA	NA			At(Ms)	3	6	110000		Ct(Ms)	3	6	3000000		Ms(Ct)	3	6	2700000		Oa(Ct)	3	6	10000000
	2	NA	NA	NA	36	29	31	29	23	21	NA	NA	NA		2	NA	NA	NA	3600000	2900000	3100000	2900000	2300000	2100000	NA	NA	NA			At(Ms)	3	8	550000		Ct(Ms)	3	8	9100000		Ms(Ct)	3	8	4700000		Oa(Ct)	3	8	63000000
	3	NA	NA	NA	13	15	10	18	43	36	NA	NA	NA		3	NA	NA	NA	13000000	15000000	10000000	1800000	4300000	3600000	NA	NA	NA			At(Ms)	3	12	4600000		Ct(Ms)	3	12	33000000		Ms(Ct)	3	12	10300000		Oa(Ct)	3	12	310000000
	4	NA	NA	NA	65	81	63	16	25	18	NA	NA	NA		4	NA	NA	NA	6500000	8100000	6300000	1600000	2500000	1800000	NA	NA	NA			At(Oa)	1	0	16000000		Ct(Oa)	1	0	8000000		Ms(Oa)	1	0	3.46667e+07		Oa(Ms)	1	0	12000000
	5	NA	NA	NA	61	61	54	11	49	27	NA	NA	NA		5	NA	NA	NA	6100000	6100000	5400000	1100000	4900000	2700000	NA	NA	NA			At(Oa)	1	1	430000		Ct(Oa)	1	1	900		Ms(Oa)	1	1	6300000		Oa(Ms)	1	1	2900000
	6	NA	NA	NA	35	85	30	51	111	27	NA	NA	NA		6	NA	NA	NA	3500000	8500000	3000000	5100000	11100000	2700000	NA	NA	NA			At(Oa)	1	2	150000		Ct(Oa)	1	2	3600000		Ms(Oa)	1	2	2800000		Oa(Ms)	1	2	1900000
	8	NA	NA	NA	91	70	91	16	37	47	NA	NA	NA		8	NA	NA	NA	9100000	7000000	9100000	1600000	3700000	4700000	NA	NA	NA			At(Oa)	1	3	100000		Ct(Oa)	1	3	5000000		Ms(Oa)	1	3	1210000		Oa(Ms)	1	3	190000
	12	NA	NA	NA	46	78	33	81	16	103	NA	NA	NA		12	NA	NA	NA	46000000	78000000	33000000	8100000	16000000	10300000	NA	NA	NA			At(Oa)	1	4	90000		Ct(Oa)	1	4	6800000		Ms(Oa)	1	4	150000		Oa(Ms)	1	4	110000
																														At(Oa)	1	5	40000		Ct(Oa)	1	5	10800000		Ms(Oa)	1	5	110000		Oa(Ms)	1	5	41000
	9	At 1	At 2	At 3	Ct 1	Ct 2	Ct 3	Ms 1	Ms 2	Ms 3	Oa 1	Oa 2	Oa 3		9	At 1	At 2	At 3	Ct 1	Ct 2	Ct 3	Ms 1	Ms 2	Ms 3	Oa 1	Oa 2	Oa 3			At(Oa)	1	6	23000		Ct(Oa)	1	6	10500000		Ms(Oa)	1	6	60000		Oa(Ms)	1	6	15000
	0	NA	NA	NA	12	9	8	NA	NA	NA	18	12	19		0	NA	NA	NA	8000000	6000000	5.33333e+06	NA	NA	NA	12000000	8000000	1.26667e+07			At(Oa)	1	8	13000		Ct(Oa)	1	8	7800000		Ms(Oa)	1	8	4000		Oa(Ms)	1	8	4000
	1	NA	NA	NA	9	4	6	NA	NA	NA	81	49	35		1	NA	NA	NA	900	400	600	NA	NA	NA	810000	490000	350000			At(Oa)	1	12	5600000		Ct(Oa)	1	12	7600000		Ms(Oa)	1	12	1		Oa(Ms)	1	12	1
	2	NA	NA	NA	36	28	34	NA	NA	NA	57	23	34		2	NA	NA	NA	3600000	2800000	3400000	NA	NA	NA	570000	230000	340000			At(Oa)	2	0	1.33333e+07		Ct(Oa)	2	0	6000000		Ms(Oa)	2	0	4.13333e+07		Oa(Ms)	2	0	8000000
	3	NA	NA	NA	5	10	9	NA	NA	NA	53	49	40		3	NA	NA	NA	5000000	10000000	9000000	NA	NA	NA	530000	490000	400000			At(Oa)	2	1	250000		Ct(Oa)	2	1	400		Ms(Oa)	2	1	8000000		Oa(Ms)	2	1	3100000
	4	NA	NA	NA	68	60	81	NA	NA	NA	30	41	34		4	NA	NA	NA	6800000	6000000	8100000	NA	NA	NA	300000	410000	340000			At(Oa)	2	2	1200000		Ct(Oa)	2	2	2800000		Ms(Oa)	2	2	2400000		Oa(Ms)	2	2	3700000
	5	NA	NA	NA	108	94	120	NA	NA	NA	29	26	11		5	NA	NA	NA	10800000	9400000	12000000	NA	NA	NA	290000	260000	110000			At(Oa)	2	3	80000		Ct(Oa)	2	3	10000000		Ms(Oa)	2	3	950000		Oa(Ms)	2	3	160000
	6	NA	NA	NA	105	74	88	NA	NA	NA	22	11	10		6	NA	NA	NA	10500000	7400000	8800000	NA	NA	NA	22000000	11000000	10000000			At(Oa)	2	4	60000		Ct(Oa)	2	4	6000000		Ms(Oa)	2	4	180000		Oa(Ms)	2	4	120000
	8	NA	NA	NA	78	38	32	NA	NA	NA	13	9	63		8	NA	NA	NA	7800000	3800000	3200000	NA	NA	NA	130000000	90000000	63000000			At(Oa)	2	5	40000		Ct(Oa)	2	5	9400000		Ms(Oa)	2	5	40000		Oa(Ms)	2	5	45000
	12	NA	NA	NA	76	15	65	NA	NA	NA	28	24	31		12	NA	NA	NA	7600000	15000000	6500000	NA	NA	NA	280000000	240000000	310000000			At(Oa)	2	6	39000		Ct(Oa)	2	6	7400000		Ms(Oa)	2	6	21000		Oa(Ms)	2	6	5000
																														At(Oa)	2	8	15000		Ct(Oa)	2	8	3800000		Ms(Oa)	2	8	11000		Oa(Ms)	2	8	11000
	10	At 1	At 2	At 3	Ct 1	Ct 2	Ct 3	Ms 1	Ms 2	Ms 3	Oa 1	Oa 2	Oa 3		10	At 1	At 2	At3	Ct 1	Ct 2	Ct 3	Ms 1	Ms 2	Ms 3	Oa 1	Oa 2	Oa 3			At(Oa)	2	12	7800000		Ct(Oa)	2	12	15000000		Ms(Oa)	2	12	1		Oa(Ms)	2	12	1
	0	NA	NA	NA	NA	NA	NA	52	62	70	18	12	19		0	NA	NA	NA	NA	NA	NA	3.46667e+07	4.13333e+07	4.66667e+07	12000000	8000000	1.26667e+07			At(Oa)	3	0	14000000		Ct(Oa)	3	0	5.33333e+06		Ms(Oa)	3	0	4.66667e+07		Oa(Ms)	3	0	1.26667e+07
	1	NA	NA	NA	NA	NA	NA	63	80	81	29	31	23		1	NA	NA	NA	NA	NA	NA	6300000	8000000	8100000	2900000	3100000	2300000			At(Oa)	3	1	570000		Ct(Oa)	3	1	600		Ms(Oa)	3	1	8100000		Oa(Ms)	3	1	2300000
	2	NA	NA	NA	NA	NA	NA	28	24	18	19	37	41		2	NA	NA	NA	NA	NA	NA	2800000	2400000	1800000	1900000	3700000	4100000			At(Oa)	3	2	230000		Ct(Oa)	3	2	3400000		Ms(Oa)	3	2	1800000		Oa(Ms)	3	2	4100000
	3	NA	NA	NA	NA	NA	NA	121	95	45	19	16	12		3	NA	NA	NA	NA	NA	NA	1210000	950000	450000	190000	160000	120000			At(Oa)	3	3	160000		Ct(Oa)	3	3	9000000		Ms(Oa)	3	3	450000		Oa(Ms)	3	3	120000
	4	NA	NA	NA	NA	NA	NA	15	18	13	11	12	16		4	NA	NA	NA	NA	NA	NA	150000	180000	130000	110000	120000	160000			At(Oa)	3	4	180000		Ct(Oa)	3	4	8100000		Ms(Oa)	3	4	130000		Oa(Ms)	3	4	160000
	5	NA	NA	NA	NA	NA	NA	11	4	5	41	45	26		5	NA	NA	NA	NA	NA	NA	110000	40000	50000	41000	45000	26000			At(Oa)	3	5	60000		Ct(Oa)	3	5	12000000		Ms(Oa)	3	5	50000		Oa(Ms)	3	5	26000
	6	NA	NA	NA	NA	NA	NA	6	21	25	15	5	10		6	NA	NA	NA	NA	NA	NA	60000	21000	25000	15000	5000	10000			At(Oa)	3	6	29000		Ct(Oa)	3	6	8800000		Ms(Oa)	3	6	25000		Oa(Ms)	3	6	10000
	8	NA	NA	NA	NA	NA	NA	4	11	10	4	11	8		8	NA	NA	NA	NA	NA	NA	4000	11000	10000	4000	11000	8000			At(Oa)	3	8	47000		Ct(Oa)	3	8	3200000		Ms(Oa)	3	8	10000		Oa(Ms)	3	8	8000
	12	NA	NA	NA	NA	NA	NA								12	NA	NA	NA	NA	NA	NA	1	1	1	1	1	1			At(Oa)	3	12	3300000		Ct(Oa)	3	12	6500000		Ms(Oa)	3	12	1		Oa(Ms)	3	12	1
	11	At 1	At 2	At 3	Ct 1	Ct 2	Ct 3	Ms 1	Ms 2	Ms 3	Oa 1	Oa 2	Oa 3		11	At 1	At 2	At 3	Ct 1	Ct 2	Ct 3	Ms 1	Ms 2	Ms 3	Oa 1	Oa 2	Oa 3
	0	NA	NA	NA	12	9	8	52	62	70	18	12	19		0	NA	NA	NA	8000000	6000000	5.33333e+06	3.46667e+07	4.13333e+07	4.66667e+07	12000000	8000000	1.26667e+07
	1	NA	NA	NA	30	47	27	11	14	19	38	21	50		1	NA	NA	NA	30000	47000	27000	1100000	1400000	1900000	380000	210000	500000
	2	NA	NA	NA	61	11	16	26	22	25	5	5	4		2	NA	NA	NA	6100000	11000000	16000000	2600000	2200000	2500000	500000	500000	400000
	3	NA	NA	NA	12	16	18	43	38	59	9	15	19		3	NA	NA	NA	12000000	16000000	18000000	4300000	3800000	5900000	900000	1500000	1900000
	4	NA	NA	NA	55	38	63	47	16	49	8	12	9		4	NA	NA	NA	5500000	3800000	6300000	4700000	1600000	4900000	8000000	12000000	9000000
	5	NA	NA	NA	24	55	13	26	15	31	94	59	91		5	NA	NA	NA	24000000	5500000	13000000	2600000	1500000	3100000	94000000	59000000	91000000
	6	NA	NA	NA	21	66	54	5	19	24	15	34	26		6	NA	NA	NA	2100000	6600000	5400000	500000	1900000	2400000	150000000	340000000	260000000
	8	NA	NA	NA	10	6	12	51	44	36	43	34	24		8	NA	NA	NA	10000000	6000000	12000000	5100000	4400000	3600000	430000000	340000000	240000000
	12	NA	NA	NA	26	17	18	11	8	21	44	32	37		12	NA	NA	NA	26000000	17000000	18000000	1100000	800000	2100000	440000000	320000000	370000000
	12	At 1	At 2	At 3	Ct 1	Ct 2	Ct 3	Ms 1	Ms 2	Ms 3	Oa 1	Oa 2	Oa 3		12	At 1	At 2	At 3	Ct 1	Ct 2	Ct 3	Ms 1	Ms 2	Ms 3	Oa 1	Oa 2	Oa 3
	0	24	20	21	NA	NA	NA	52	62	70	18	12	19		0	16000000	1.33333e+07	14000000	NA	NA	NA	3.46667e+07	4.13333e+07	4.66667e+07	12000000	8000000	1.26667e+07
	1	43	91	63	NA	NA	NA	20	28	21	21	9	11		1	430000	910000	630000	NA	NA	NA	2000000	2800000	2100000	210000	90000	110000
	2	27	29	31	NA	NA	NA	25	22	24	12	15	13		2	270000	290000	310000	NA	NA	NA	2500000	2200000	2400000	120000	150000	130000
	3	14	30	20	NA	NA	NA	12	9	8	14	14	11		3	140000	300000	200000	NA	NA	NA	1200000	900000	800000	140000	140000	110000
	4	41	17	12	NA	NA	NA	18	13	18	15	15	11		4	41000	17000	1200	NA	NA	NA	180000	130000	180000	150000	150000	110000
	5	13	10	3	NA	NA	NA	13	24	19	6	9	7		5	130000	10000	3000	NA	NA	NA	130000	240000	190000	60000	90000	70000
	6	11	5	10	NA	NA	NA	4	5	12	14	5	6		6	110000	5000	10000	NA	NA	NA	40000	50000	120000	140000	50000	60000
	8	6	5	2	NA	NA	NA	3	29	33	6	0	0		8	60000	500	200	NA	NA	NA	30000	29000	330000	60000	1	1
	12				NA	NA	NA								12	1	1	1	NA	NA	NA	1	1	1	1	1	1
	13	At 1	At 2	At 3	Ct 1	Ct 2	Ct 3	Ms 1	Ms 2	Ms 3	Oa 1	Oa 2	Oa 3		13	At 1	At 2	At 3	Ct 1	Ct 2	Ct 3	Ms 1	Ms 2	Ms 3	Oa 1	Oa 2	Oa 3
	0	24	20	21	12	9	8	NA	NA	NA	18	12	19		0	16000000	1.33333e+07	14000000	8000000	6000000	5.33333e+06	NA	NA	NA	12000000	8000000	1.26667e+07
	1	60	50	54	13	16	23	NA	NA	NA	33	41	44		1	600000	500000	540000	13000	16000	23000	NA	NA	NA	330000	410000	440000
	2	40	47	45	83	45	51	NA	NA	NA	41	39	28		2	400000	470000	450000	8300000	4500000	5100000	NA	NA	NA	410000	390000	280000
	3	12	26	14	10	6	11	NA	NA	NA	23	18	19		3	1200000	2600000	1400000	10000000	6000000	11000000	NA	NA	NA	230000	180000	190000
	4	16	27	18	15	3	9	NA	NA	NA	18	44	24		4	16000000	2700000	1800000	15000000	3000000	9000000	NA	NA	NA	180000	440000	240000
	5	10	11	8	16	17	17	NA	NA	NA	15	14	15		5	100000000	110000000	80000000	16000000	17000000	17000000	NA	NA	NA	1500000	1400000	1500000
	6	47	46	59	16	19	25	NA	NA	NA	59	89	29		6	470000000	460000000	590000000	16000000	19000000	25000000	NA	NA	NA	5900000	8900000	2900000
	8	18	38	34	120	81	75	NA	NA	NA	61	73	36		8	180000000	380000000	340000000	12000000	8100000	7500000	NA	NA	NA	6100000	7300000	3600000
	12	20	40	15	20	88	64	NA	NA	NA	34	50	20		12	200000000	400000000	150000000	20000000	88000000	6400000	NA	NA	NA	3400000	5000000	2000000
	14	At 1	At 2	At 3	Ct 1	Ct 2	Ct 3	Ms 1	Ms 2	Ms 3	Oa 1	Oa 2	Oa 3		14	At 1	At 2	At 3	Ct 1	Ct 2	Ct 3	Ms 1	Ms 2	Ms 3	Oa 1	Oa 2	Oa 3
	0	24	20	21	12	9	8	52	62	70	NA	NA	NA		0	16000000	1.33333e+07	14000000	8000000	6000000	5.33333e+06	3.46667e+07	4.13333e+07	4.66667e+07	NA	NA	NA
	1	57	67	55	27	65	24	33	41	44	NA	NA	NA		1	570000	670000	550000	27000	65000	2400	3300000	4100000	4400000	NA	NA	NA
	2	57	55	40	13	16	93	36	28	21	NA	NA	NA		2	570000	550000	400000	13000000	16000000	9300000	3600000	2800000	2100000	NA	NA	NA
	3	11	51	15	8	12	7	27	36	40	NA	NA	NA		3	1100000	5100000	1500000	8000000	12000000	7000000	2700000	3600000	4000000	NA	NA	NA
	4	37	7	21	53	57	59	20	21	26	NA	NA	NA		4	3700000	7000000	2100000	5300000	5700000	5900000	2000000	2100000	2600000	NA	NA	NA
	5	8	13	5	11	16	16	27	28	20	NA	NA	NA		5	80000000	130000000	50000000	11000000	16000000	16000000	2700000	2800000	2000000	NA	NA	NA
	6	47	34	58	18	19	27	34	46	37	NA	NA	NA		6	470000000	340000000	580000000	18000000	19000000	27000000	3400000	4600000	3700000	NA	NA	NA
	8	27	30	37	87	11	131	44	39	41	NA	NA	NA		8	270000000	300000000	370000000	8700000	11000000	13100000	4400000	3900000	4100000	NA	NA	NA
	12	30	18	35	14	15	13	17	17	96	NA	NA	NA		12	300000000	180000000	350000000	1400000	1500000	1300000	1700000	1700000	960000	NA	NA	NA
	15	At 1	At 2	At 3	Ct 1	Ct 2	Ct 3	Ms 1	Ms 2	Ms 3	Oa 1	Oa 2	Oa 3		15	At 1	At 2	At 3	Ct 1	Ct 2	Ct 3	Ms 1	Ms 2	Ms 3	Oa 1	Oa 2	Oa 3
	0	24	20	21	12	9	8	52	62	70	18	12	19		0	16000000	1.33333e+07	14000000	8000000	6000000	5.33333e+06	3.46667e+07	4.13333e+07	4.66667e+07	12000000	8000000	1.26667e+07
	1	80	74	64	29	26	40	19	26	35	4	6	3		1	800000	740000	640000	290000	26000	40000	1900000	2600000	3500000	400000	600000	300000
	2	102	82	74	83	85	91	22	32	33	2	4	6		2	1020000	820000	740000	8300000	8500000	9100000	2200000	3200000	3300000	200000	400000	600000
	3	54	16	19	6	10	9	20	19	26	6	7	3		3	5400000	1600000	1900000	6000000	10000000	9000000	2000000	1900000	2600000	600000	700000	300000
	4	27	12	24	41	24	30	19	5	14	14	3	15		4	27000000	1200000	2400000	4100000	2400000	3000000	1900000	500000	1400000	1400000	300000	1500000
	5	19	18	11	12	16	11	23	22	25	97	28	55		5	190000000	180000000	110000000	12000000	16000000	11000000	2300000	2200000	2500000	9700000	2800000	5500000
	6	34	14	44	51	72	81	22	16	34	10	39	23		6	340000000	140000000	440000000	5100000	7200000	8100000	2200000	1600000	3400000	10000000	39000000	23000000
	8	16	16	20	81	83	73	58	24	61	33	41	36		8	160000000	160000000	200000000	8100000	8300000	7300000	5800000	2400000	6100000	33000000	41000000	36000000
	12	38	28	8	13	8	9	13	18	12	13	12	4		12	380000000	280000000	80000000	1300000	800000	900000	1300000	1800000	1200000	13000000	12000000	4000000

## Sheet: Figure 1E
Figure	1E
Experiment date	2018-12-01
Description	Area under the growth curve (AUC) of triplicate monocultures and pairwise cocultures in MWF.
	Only use the data in the black square
		Species	Treatment	AUC
		At	At	9499802
		At	At	8.18707e+06
		At	At	12045000
		At	At(Ct)	2789200000
		At	At(Ct)	2973436667
		At	At(Ct)	NA
		At	At(Ms)	20180000
		At	At(Ms)	1.74952e+07
		At	At(Ms)	19595000
		At	At(Oa)	20083500
		At	At(Oa)	2.40002e+07
		At	At(Oa)	14984500
		Ct	Ct	59301400
		Ct	Ct	64307100
		Ct	Ct	5.99174e+07
		Ct	Ct(At)	167380000
		Ct	Ct(At)	110550000
		Ct	Ct(At)	NA
		Ct	Ct(Ms)	157751500
		Ct	Ct(Ms)	224852600
		Ct	Ct(Ms)	1.2527e+08
		Ct	Ct(Oa)	84550900
		Ct	Ct(Oa)	83700400
		Ct	Ct(Oa)	7.09673e+07
		Ms	Ms	2.02057e+07
		Ms	Ms	2.42368e+07
		Ms	Ms	2.69505e+07
		Ms	Ms(At)	23600000
		Ms	Ms(At)	27700000
		Ms	Ms(At)	30500000
		Ms	Ms(Ct)	55500000
		Ms	Ms(Ct)	97000000
		Ms	Ms(Ct)	74400000
		Ms	Ms(Oa)	2.80053e+07
		Ms	Ms(Oa)	3.23012e+07
		Ms	Ms(Oa)	3.39308e+07
		Oa	Oa	6540255
		Oa	Oa	4401855
		Oa	Oa	6.86229e+06
		Oa	Oa(At)	7113005
		Oa	Oa(At)	4728505
		Oa	Oa(At)	7.32584e+06
		Oa	Oa(Ct)	991500000
		Oa	Oa(Ct)	772380000
		Oa	Oa(Ct)	8.31873e+08
		Oa	Oa(Ms)	11175502
		Oa	Oa(Ms)	11165502
		Oa	Oa(Ms)	1.30783e+07

## Sheet: Figure 1F
Figure	1F
Experiment date	2018-12-01
Description	Area above the growth curve (AAC) of triplicate monocultures and pairwise cocultures in MWF.
	Only use the data in the black square
			Species	AAC
			At	-31.1537
			At	-33.2943
			At	-26.2921
			Ct	45.2507
			Ct	55.0082
			Ct	34.4887
			Ms	-11.4195
			Ms	-38.2808
			Ms	-35.424
			Oa	-49.4156
			Oa	-35.3928
			Oa	-40.9117
			At(Ct)	125.717
			At(Ct)	139.043
			At(Ct)	NA
			At(Ms)	-20.5403
			At(Ms)	6.38962
			At(Ms)	-35.2403
			At(Oa)	-39.5962
			At(Oa)	-18.4822
			At(Oa)	-26.2763
			Ct(Ms)	106.497
			Ct(Ms)	141.832
			Ct(Ms)	95.2826
			Ct(Oa)	124.162
			Ct(Oa)	112.144
			Ct(Oa)	114.983
			Ms(Oa)	-8.48297
			Ms(Oa)	0.511721
			Ms(Oa)	-9.98023

## Sheet: Figure 3D-E
Figure	3D-E	Note: 3A-C and 3F are in Dataset S1
Experiment date	2018-02-01
Description	Population sizes (CFU/ml) in triplicate ancestral or evolved monocultures and pairwise cocultures in MWF
	Only use the data in the black square
	AtCt (february 2018)
	1	At1	At2	At3	Ct1	Ct2	Ct3		1	At1	At2	At3	Ct1	Ct2	Ct3				Treatment	Rep	Time	CFU		Treatment	Rep	Time	CFU
	0	27	25	24	NA	NA	NA		0	18000000	1.66667e+07	16000000	NA	NA	NA				At	1	0	18000000		Ct	1	0	6.66667e+06
	1	10	14	11	NA	NA	NA		1	1000000	1400000	1100000	NA	NA	NA				At	1	1	1000000		Ct	1	1	17000
	2	55	70	35	NA	NA	NA		2	550000	700000	350000	NA	NA	NA				At	1	2	550000		Ct	1	2	690000
	3	7	14	11	NA	NA	NA		3	70000	140000	110000	NA	NA	NA				At	1	3	70000		Ct	1	3	1400000
	4	45	65	80	NA	NA	NA		4	45000	65000	80000	NA	NA	NA				At	1	4	45000		Ct	1	4	3400000
	5	5	22	1	NA	NA	NA		5	500	2200	100	NA	NA	NA				At	1	5	500		Ct	1	5	4600000
	6	55	7	5	NA	NA	NA		6	5500	700	500	NA	NA	NA				At	1	6	5500		Ct	1	6	4500000
	8	7	15	55	NA	NA	NA		8	700000	150000	5500	NA	NA	NA				At	1	8	700000		Ct	1	8	5800000
	12	14	21	27	NA	NA	NA		12	14000000	2100000	270000	NA	NA	NA				At	1	12	14000000		Ct	1	12	3900000
																			At	2	0	1.66667e+07		Ct	2	0	7.33333e+06
	2	At1	At2	At3	Ct1	Ct2	Ct3		2	At1	At2	At3	Ct1	Ct2	Ct3				At	2	1	1400000		Ct	2	1	20000
	0	NA	NA	NA	10	11	5		0	NA	NA	NA	6.66667e+06	7.33333e+06	3.33333e+06				At	2	2	700000		Ct	2	2	780000
	1	NA	NA	NA	17	20	14		1	NA	NA	NA	17000	20000	14000				At	2	3	140000		Ct	2	3	1300000
	2	NA	NA	NA	69	78	110		2	NA	NA	NA	690000	780000	1100000				At	2	4	65000		Ct	2	4	2500000
	3	NA	NA	NA	14	13	104		3	NA	NA	NA	1400000	1300000	1040000				At	2	5	2200		Ct	2	5	3900000
	4	NA	NA	NA	34	25	44		4	NA	NA	NA	3400000	2500000	4400000				At	2	6	700		Ct	2	6	2200000
	5	NA	NA	NA	46	39	72		5	NA	NA	NA	4600000	3900000	7200000				At	2	8	150000		Ct	2	8	2000000
	6	NA	NA	NA	45	22	39		6	NA	NA	NA	4500000	2200000	3900000				At	2	12	2100000		Ct	2	12	2300000
	8	NA	NA	NA	58	20	70		8	NA	NA	NA	5800000	2000000	7000000				At	3	0	16000000		Ct	3	0	3.33333e+06
	12	NA	NA	NA	39	23	41		12	NA	NA	NA	3900000	2300000	4100000				At	3	1	1100000		Ct	3	1	14000
																			At	3	2	350000		Ct	3	2	1100000
																			At	3	3	110000		Ct	3	3	1040000
	Evolved AtCt (february 2018)																		At	3	4	80000		Ct	3	4	4400000
	16	Atev1	Atev2	Atev3	Ctev1	Ctev2	Ctev3		16	Atev1	Atev2	Atev3	Ctev1	Ctev2	Ctev3				At	3	5	100		Ct	3	5	7200000
	0	24	24	29	10	11	9		0	16000000	16000000	1.93333e+07	6.66667e+06	7.33333e+06	6000000				At	3	6	500		Ct	3	6	3900000
	24	6	15	17	135	98	200		24	600000	1500000	1700000	135000	98000	200000				At	3	8	5500		Ct	3	8	7000000
	48	17	5	11	41	44	51		48	17000000	5000000	11000000	4100000	4400000	5100000				At	3	12	270000		Ct	3	12	4100000
	72	103	21	16	65	60	81		72	103000000	210000000	160000000	6500000	6000000	8100000				At(Ct)	1	0	18000000		Ct(At)	1	0	6.66667e+06
	96	16	19	16	81	83	82		96	160000000	190000000	160000000	8100000	8300000	8200000				At(Ct)	1	1	1500000		Ct(At)	1	1	55000
	120	32	20	22	73	75	17		120	320000000	200000000	220000000	7300000	7500000	17000000				At(Ct)	1	2	730000		Ct(At)	1	2	2700000
	144	32	45	44	95	10	115		144	320000000	450000000	440000000	9500000	10000000	11500000				At(Ct)	1	3	1900000		Ct(At)	1	3	7000000
	192	39	21	37	15	9	12		192	390000000	210000000	370000000	15000000	9000000	12000000				At(Ct)	1	4	12000000		Ct(At)	1	4	5600000
	288	14	12	15	100	78	94		288	140000000	120000000	150000000	10000000	7800000	9400000				At(Ct)	1	5	90000000		Ct(At)	1	5	7500000
																			At(Ct)	1	6	600000000		Ct(At)	1	6	11000000
																			At(Ct)	1	8	280000000		Ct(At)	1	8	13000000
																			At(Ct)	1	12	260000000		Ct(At)	1	12	11000000
																			At(Ct)	2	0	1.66667e+07		Ct(At)	2	0	7.33333e+06
																			At(Ct)	2	1	900000		Ct(At)	2	1	15000
																			At(Ct)	2	2	900000		Ct(At)	2	2	1900000
																			At(Ct)	2	3	600000		Ct(At)	2	3	5700000
																			At(Ct)	2	4	10000000		Ct(At)	2	4	7200000
																			At(Ct)	2	5	120000000		Ct(At)	2	5	6300000
																			At(Ct)	2	6	310000000		Ct(At)	2	6	26000000
																			At(Ct)	2	8	460000000		Ct(At)	2	8	22000000
																			At(Ct)	2	12	260000000		Ct(At)	2	12	16000000
	18	Atev1	Atev2	Atev3	Ctev1	Ctev2	Ctev3		18	Atev1	Atev2	Atev3	Ctev1	Ctev2	Ctev3				At(Ct)	3	0	16000000		Ct(At)	3	0	3.33333e+06
	0	24	24	29	NA	NA	NA		0	16000000	16000000	1.93333e+07	NA	NA	NA				At(Ct)	3	1	1100000		Ct(At)	3	1	14000
	24	6	4	5	NA	NA	NA		24	6000000	4000000	5000000	NA	NA	NA				At(Ct)	3	2	1100000		Ct(At)	3	2	3100000
	48	14	14	12	NA	NA	NA		48	14000000	14000000	12000000	NA	NA	NA				At(Ct)	3	3	2200000		Ct(At)	3	3	8000000
	72	14	44	30	NA	NA	NA		72	14000000	44000000	30000000	NA	NA	NA				At(Ct)	3	4	7000000		Ct(At)	3	4	4900000
	96	62	85	94	NA	NA	NA		96	62000000	85000000	94000000	NA	NA	NA				At(Ct)	3	5	8000000		Ct(At)	3	5	4400000
	120	32	31	28	NA	NA	NA		120	320000000	310000000	280000000	NA	NA	NA				At(Ct)	3	6	280000000		Ct(At)	3	6	16000000
	144	8	14	9	NA	NA	NA		144	800000000	1400000000	900000000	NA	NA	NA				At(Ct)	3	8	250000000		Ct(At)	3	8	14000000
	192	66	62	56	NA	NA	NA		192	660000000	620000000	560000000	NA	NA	NA				At(Ct)	3	12	250000000		Ct(At)	3	12	80000000
	288	15	18	12	NA	NA	NA		288	150000000	180000000	120000000	NA	NA	NA				AtT10	1	0	16000000		CtT10	1	0	6.66667e+06
																			AtT10	1	1	6000000		CtT10	1	1	27000
	19	Atev1	Atev2	Atev3	Ctev1	Ctev2	Ctev3		19	Atev1	Atev2	Atev3	Ctev1	Ctev2	Ctev3				AtT10	1	2	14000000		CtT10	1	2	940000
	0	NA	NA	NA	10	11	9		0	NA	NA	NA	6.66667e+06	7.33333e+06	6000000				AtT10	1	3	14000000		CtT10	1	3	3400000
	24	NA	NA	NA	27	24	28		24	NA	NA	NA	27000	24000	28000				AtT10	1	4	62000000		CtT10	1	4	3000000
	48	NA	NA	NA	94	16	53		48	NA	NA	NA	940000	1600000	530000				AtT10	1	5	320000000		CtT10	1	5	4800000
	72	NA	NA	NA	34	60	32		72	NA	NA	NA	3400000	6000000	3200000				AtT10	1	6	800000000		CtT10	1	6	12000000
	96	NA	NA	NA	30	37	48		96	NA	NA	NA	3000000	3700000	4800000				AtT10	1	8	660000000		CtT10	1	8	3800000
	120	NA	NA	NA	48	53	34		120	NA	NA	NA	4800000	5300000	3400000				AtT10	1	12	150000000		CtT10	1	12	2500000
	144	NA	NA	NA	12	10	13		144	NA	NA	NA	12000000	10000000	13000000				AtT10	2	0	16000000		CtT10	2	0	7.33333e+06
	192	NA	NA	NA	38	61	46		192	NA	NA	NA	3800000	6100000	4600000				AtT10	2	1	4000000		CtT10	2	1	24000
	288	NA	NA	NA	25	27	30		288	NA	NA	NA	2500000	2700000	3000000				AtT10	2	2	14000000		CtT10	2	2	1600000
																			AtT10	2	3	44000000		CtT10	2	3	6000000
																			AtT10	2	4	85000000		CtT10	2	4	3700000
																			AtT10	2	5	310000000		CtT10	2	5	5300000
																			AtT10	2	6	1400000000		CtT10	2	6	10000000
																			AtT10	2	8	620000000		CtT10	2	8	6100000
																			AtT10	2	12	180000000		CtT10	2	12	2700000
																			AtT10	3	0	1.93333e+07		CtT10	3	0	6000000
																			AtT10	3	1	5000000		CtT10	3	1	28000
																			AtT10	3	2	12000000		CtT10	3	2	530000
																			AtT10	3	3	30000000		CtT10	3	3	3200000
																			AtT10	3	4	94000000		CtT10	3	4	4800000
																			AtT10	3	5	280000000		CtT10	3	5	3400000
																			AtT10	3	6	900000000		CtT10	3	6	13000000
																			AtT10	3	8	560000000		CtT10	3	8	4600000
																			AtT10	3	12	120000000		CtT10	3	12	3000000
																			AtT10(CtT10)	1	0	16000000		CtT10(AtT10)	1	0	6.66667e+06
																			AtT10(CtT10)	1	1	600000		CtT10(AtT10)	1	1	135000
																			AtT10(CtT10)	1	2	17000000		CtT10(AtT10)	1	2	4100000
																			AtT10(CtT10)	1	3	103000000		CtT10(AtT10)	1	3	6500000
																			AtT10(CtT10)	1	4	160000000		CtT10(AtT10)	1	4	8100000
																			AtT10(CtT10)	1	5	320000000		CtT10(AtT10)	1	5	7300000
																			AtT10(CtT10)	1	6	320000000		CtT10(AtT10)	1	6	9500000
																			AtT10(CtT10)	1	8	390000000		CtT10(AtT10)	1	8	15000000
																			AtT10(CtT10)	1	12	140000000		CtT10(AtT10)	1	12	10000000
																			AtT10(CtT10)	2	0	16000000		CtT10(AtT10)	2	0	7.33333e+06
																			AtT10(CtT10)	2	1	1500000		CtT10(AtT10)	2	1	98000
																			AtT10(CtT10)	2	2	5000000		CtT10(AtT10)	2	2	4400000
																			AtT10(CtT10)	2	3	210000000		CtT10(AtT10)	2	3	6000000
																			AtT10(CtT10)	2	4	190000000		CtT10(AtT10)	2	4	8300000
																			AtT10(CtT10)	2	5	200000000		CtT10(AtT10)	2	5	7500000
																			AtT10(CtT10)	2	6	450000000		CtT10(AtT10)	2	6	10000000
																			AtT10(CtT10)	2	8	210000000		CtT10(AtT10)	2	8	9000000
																			AtT10(CtT10)	2	12	120000000		CtT10(AtT10)	2	12	7800000
																			AtT10(CtT10)	3	0	1.93333e+07		CtT10(AtT10)	3	0	6000000
																			AtT10(CtT10)	3	1	1700000		CtT10(AtT10)	3	1	200000
																			AtT10(CtT10)	3	2	11000000		CtT10(AtT10)	3	2	5100000
																			AtT10(CtT10)	3	3	160000000		CtT10(AtT10)	3	3	8100000
																			AtT10(CtT10)	3	4	160000000		CtT10(AtT10)	3	4	8200000
																			AtT10(CtT10)	3	5	220000000		CtT10(AtT10)	3	5	17000000
																			AtT10(CtT10)	3	6	440000000		CtT10(AtT10)	3	6	11500000
																			AtT10(CtT10)	3	8	370000000		CtT10(AtT10)	3	8	12000000
																			AtT10(CtT10)	3	12	150000000		CtT10(AtT10)	3	12	9400000

## Sheet: Figure 4C-F
		Figure	4C						Figure	4D						Figure	4E						Figure	4F
		Experiment date	2018-12-01						Experiment date	2018-12-01						Experiment date	2018-12-01						Experiment date	2018-12-01
		Description	AUC of At in monoculture, 2-culture, 3culture or 4-culture						Description	AUC of Ct in monoculture, 2-culture, 3culture or 4-culture						Description	AUC of Ms in monoculture, 2-culture, 3culture or 4-culture						Description	AUC of Oa in monoculture, 2-culture, 3culture or 4-culture
			Only use the data in the black square							Only use the data in the black square							Only use the data in the black square							Only use the data in the black square
		Env	Number of species with focal species	AUC					Env	Number of species with focal species	AUC					Env	Number of species with focal species	AUC					Env	Number of species with focal species	AUC
		MWF	0	0.958547					MWF	0	0.969369					MWF	0	0.849063					MWF	0	1.10202
		MWF	0	0.82609					MWF	0	1.05119					MWF	0	1.01845					MWF	0	0.741702
		MWF	0	1.21536					MWF	0	0.979437					MWF	0	1.13249					MWF	0	1.15628
		MWF	1	281.435					MWF	1	2.73607					MWF	1	0.993682					MWF	1	1.19852
		MWF	1	300.025					MWF	1	1.8071					MWF	1	1.16468					MWF	1	0.796742
		MWF	1	NA					MWF	1	NA					MWF	1	1.28163					MWF	1	1.23439
		MWF	1	2.0362					MWF	1	2.57868					MWF	1	2.33146					MWF	1	167.065
		MWF	1	1.76529					MWF	1	3.67555					MWF	1	4.07673					MWF	1	130.144
		MWF	1	1.97717					MWF	1	2.04773					MWF	1	3.12565					MWF	1	140.169
		MWF	1	2.02646					MWF	1	1.38211					MWF	1	1.17681					MWF	1	1.88305
		MWF	1	2.42166					MWF	1	1.36821					MWF	1	1.35732					MWF	1	1.88136
		MWF	1	1.51196					MWF	1	1.16006					MWF	1	1.4258					MWF	1	2.20367
		MWF	2	0.944038					MWF	2	2.23587					MWF	2	2.13816					MWF	2	422.05
		MWF	2	0.827664					MWF	2	1.65503					MWF	2	2.05132					MWF	2	378.65
		MWF	2	0.823339					MWF	2	2.22465					MWF	2	2.53106					MWF	2	330.109
		MWF	2	178.717					MWF	2	2.50613					MWF	2	0.987211					MWF	2	1.19128
		MWF	2	277.776					MWF	2	4.28794					MWF	2	1.13871					MWF	2	0.791097
		MWF	2	231.69					MWF	2	1.92218					MWF	2	1.26791					MWF	2	1.17162
		MWF	2	222.886					MWF	2	1.58932					MWF	2	2.24111					MWF	2	7.178
		MWF	2	193.73					MWF	2	1.91687					MWF	2	2.44001					MWF	2	8.77367
		MWF	2	276.627					MWF	2	2.01501					MWF	2	2.44576					MWF	2	4.7404
		MWF	3	200.01					MWF	3	1.13183					MWF	3	2.14026					MWF	3	26.6732
		MWF	3	145.402					MWF	3	1.26237					MWF	3	1.86013					MWF	3	36.1091
		MWF	3	155.659					MWF	3	1.15499					MWF	3	2.62351					MWF	3	27.8077
		MWF+AA	0	1.03					MWF+AA	0	0.888					MWF+AA	0	0.92					MWF+AA	0	1.1
		MWF+AA	0	0.981					MWF+AA	0	1.08					MWF+AA	0	1					MWF+AA	0	0.925
		MWF+AA	0	0.986					MWF+AA	0	1.03					MWF+AA	0	1.08					MWF+AA	0	0.977
		MWF+AA	1	0.349					MWF+AA	1	0.978					MWF+AA	1	47.2					MWF+AA	1	1990
		MWF+AA	1	0.308					MWF+AA	1	0.781					MWF+AA	1	51.2					MWF+AA	1	2090
		MWF+AA	1	0.333					MWF+AA	1	0.94					MWF+AA	1	37					MWF+AA	1	2010
		MWF+AA	1	1.27					MWF+AA	1	0.741					MWF+AA	1	150					MWF+AA	1	3250
		MWF+AA	1	0.904					MWF+AA	1	1.02					MWF+AA	1	124					MWF+AA	1	3500
		MWF+AA	1	1.17					MWF+AA	1	0.915					MWF+AA	1	129					MWF+AA	1	2620
		MWF+AA	1	0.8					MWF+AA	1	0.548					MWF+AA	1	2.11					MWF+AA	1	3.34
		MWF+AA	1	1.09					MWF+AA	1	0.618					MWF+AA	1	2.34					MWF+AA	1	2.27
		MWF+AA	1	0.743					MWF+AA	1	0.814					MWF+AA	1	1.92					MWF+AA	1	2.75
		MWF+AA	2	0.623					MWF+AA	2	0.726					MWF+AA	2	145					MWF+AA	2	1960
		MWF+AA	2	0.694					MWF+AA	2	0.847					MWF+AA	2	134					MWF+AA	2	1660
		MWF+AA	2	0.563					MWF+AA	2	0.667					MWF+AA	2	172					MWF+AA	2	1920
		MWF+AA	2	0.286					MWF+AA	2	0.512					MWF+AA	2	32.2					MWF+AA	2	1230
		MWF+AA	2	0.383					MWF+AA	2	0.551					MWF+AA	2	23.6					MWF+AA	2	1610
		MWF+AA	2	0.282					MWF+AA	2	0.703					MWF+AA	2	32.5					MWF+AA	2	1820
		MWF+AA	2	0.332					MWF+AA	2	0.659					MWF+AA	2	69.3					MWF+AA	2	1330
		MWF+AA	2	0.294					MWF+AA	2	0.842					MWF+AA	2	71.5					MWF+AA	2	1160
		MWF+AA	2	0.255					MWF+AA	2	0.934					MWF+AA	2	57.7					MWF+AA	2	1850
		MWF+AA	3	0.35					MWF+AA	3	0.314					MWF+AA	3	75.3					MWF+AA	3	482
		MWF+AA	3	0.269					MWF+AA	3	0.451					MWF+AA	3	71					MWF+AA	3	585
		MWF+AA	3	0.19					MWF+AA	3	0.517					MWF+AA	3	57.4					MWF+AA	3	522
		AA	0	1.02					AA	0	1.05					AA	0	1					AA	0	0.915
		AA	0	0.962					AA	0	0.979					AA	0	0.968					AA	0	1.41
		AA	0	1.02					AA	0	0.97					AA	0	1.03					AA	0	0.676
		AA	1	0.118					AA	1	1.05					AA	1	16.4					AA	1	1.29
		AA	1	0.115					AA	1	0.979					AA	1	13.8					AA	1	1.11
		AA	1	0.0859					AA	1	0.97					AA	1	16.1					AA	1	0.945
		AA	1	0.531					AA	1	1.03					AA	1	1.96					AA	1	0.542
		AA	1	0.538					AA	1	1.09					AA	1	1.69					AA	1	0.455
		AA	1	0.609					AA	1	0.85					AA	1	1.87					AA	1	0.472
		AA	1	0.442					AA	1	0.432					AA	1	1.88					AA	1	0.881
		AA	1	0.339					AA	1	0.567					AA	1	1.8					AA	1	1.4
		AA	1	0.379					AA	1	0.606					AA	1	2					AA	1	1.03
		AA	2	0.299					AA	2	0.771					AA	2	3.54					AA	2	0.315
		AA	2	0.294					AA	2	0.676					AA	2	3.3					AA	2	0.294
		AA	2	0.306					AA	2	0.726					AA	2	3.45					AA	2	0.335
		AA	2	0.118					AA	2	0.959					AA	2	13.1					AA	2	1.15
		AA	2	0.142					AA	2	0.868					AA	2	13.4					AA	2	1.14
		AA	2	0.119					AA	2	1.04					AA	2	12.2					AA	2	0.822
		AA	2	0.0722					AA	2	1.14					AA	2	1.88					AA	2	0.366
		AA	2	0.0614					AA	2	1.02					AA	2	2.94					AA	2	0.405
		AA	2	0.0793					AA	2	0.915					AA	2	2.15					AA	2	0.349
		AA	3	0.056					AA	3	0.83					AA	3	3.71					AA	3	0.253
		AA	3	0.0692					AA	3	0.653					AA	3	4.56					AA	3	0.267
		AA	3	0.0535					AA	3	0.733					AA	3	2.96					AA	3	0.274

## Sheet: Figure 5A
Figure	5A
Experiment date	2018-12-01
Description	AAC of COD, normalized to values between 0 and 100% in MWF and MWF+AA
	Only use the data in the black square
		Env	Number of species	mean	sdev
		MWF	1	7.80227	1.46047
		MWF	1	38.3955	4.17768
		MWF	1	8.56419	6.00489
		MWF	1	3.05633	2.8753
		MWF	2	73.9958	2.71216
		MWF	2	13.4123	8.59327
		MWF	2	8.66861	4.34576
		MWF	2	66.7332	9.88825
		MWF	2	67.775	2.55673
		MWF	2	17.6779	2.30984
		MWF	3	95.5683	4.97481
		MWF	3	81.0332	9.21981
		MWF	3	24.4697	4.83485
		MWF	3	91.3827	5.65197
		MWF	4	95.4091	2.26236
		MWF+AA	1	91.5102	1.19543
		MWF+AA	1	89.4971	6.71935
		MWF+AA	1	1.57478	1.91506
		MWF+AA	1	1.07981	1.0639
		MWF+AA	2	93.3906	2.18976
		MWF+AA	2	65.711	1.69361
		MWF+AA	2	88.2784	1.70449
		MWF+AA	2	78.8492	1.63737
		MWF+AA	2	96.3671	3.17153
		MWF+AA	2	4.712	0.70365
		MWF+AA	3	86.2815	2.46192
		MWF+AA	3	96.4564	2.56158
		MWF+AA	3	66.9347	0.469296
		MWF+AA	3	85.5064	1.66603
		MWF+AA	4	90.4356	0.864845

## Sheet: Figure 5B
Figure	5B
Experiment date	2018-12-01
Description	Prediction of an additive model of the sum of degradation efficiencies of individual species is plotted against degradation efficiency of the co-cultures in both growth media.
	Only use the data in the black square
			Env	Treatment	SumMono	meanSumCo	SDSumCo
			MWF	At+Ct	46.1977	73.9958	2.71216
			MWF	At+Ms	16.3665	13.4123	8.59327
			MWF	At+Oa	10.8586	8.66861	4.34576
			MWF	Ct+Ms	46.9597	66.7332	9.88825
			MWF	Ct+Oa	41.4518	67.775	2.55673
			MWF	Ms+Oa	11.6205	17.6779	2.30984
			MWF	Ct+Ms+Oa	50.016	91.3827	5.65197
			MWF	At+Ms+Oa	19.4228	24.4697	4.83485
			MWF	At+Ct+Oa	49.2541	81.0332	9.21981
			MWF	At+Ct+Ms	54.7619	95.5683	4.97481
			MWF	At+Ct+Ms+Oa	57.8183	95.4091	2.26236
			MWF+AA	At+Ct	181.007	93.3906	2.18976
			MWF+AA	At+Ms	93.085	65.711	1.69361
			MWF+AA	At+Oa	92.59	88.2784	1.70449
			MWF+AA	Ct+Ms	91.0718	78.8492	1.63737
			MWF+AA	Ct+Oa	90.5769	96.3671	3.17153
			MWF+AA	Ms+Oa	2.65459	4.712	0.70365
			MWF+AA	Ct+Ms+Oa	92.1516	85.5064	1.66603
			MWF+AA	At+Ms+Oa	94.1648	66.9347	0.469296
			MWF+AA	At+Ct+Oa	182.087	96.4564	2.56158
			MWF+AA	At+Ct+Ms	182.582	86.2815	2.46192
			MWF+AA	At+Ct+Ms+Oa	183.662	90.4356	0.864845
