# Supplementary material for: Toxicity drives facilitation between 4 bacterial species
Source: Proc Natl Acad Sci U S A. 2019 Jul 3;116(32):15979–84. doi: 10.1073/pnas.1906172116 (PMC6690002; doi:10.1073/pnas.1906172116)
Supplement: Supplementary File [file pnas.1906172116.sd03.xlsx]

## Sheet: Figure S1 (A-D)
	Figure	S1A-D
	Experiment date	2017-12-01
	Description	CFU of triplicate monocultures and pairwise cocultures in MWF
Code		Only use the data in the black square
1= At
2=Ct
3=Ms
4=Oa	1	At 1	At 2	At 3	Ct 1	Ct 2	Ct 3	Ms 1	Ms 2	Ms 3	Oa 1	Oa 2	Oa 3		1	At 1	At 2	At 3	Ct 1	Ct 2	Ct 3	Ms 1	Ms 2	Ms 3	Oa 1	Oa 2	Oa 3			Treatment	Rep	Time	CFU		Treatment	Rep	Time	CFU		Treatment	Rep	Time	CFU		Treatment	Rep	Time	CFU
5=At+Ct	0	74	65	84	NA	NA	NA	NA	NA	NA	NA	NA	NA		0	740000	650000	840000	NA	NA	NA	NA	NA	NA	NA	NA	NA			At	1	0	740000		Ct	1	0	360000		Ms	1	0	2000000		Oa	1	0	240000
6=At+Ms	1	76	69	64	NA	NA	NA	NA	NA	NA	NA	NA	NA		1	760000	690000	640000	NA	NA	NA	NA	NA	NA	NA	NA	NA			At	1	1	760000		Ct	1	1	18000		Ms	1	1	4100000		Oa	1	1	220000
7=At+Oa	2	39	28	51	NA	NA	NA	NA	NA	NA	NA	NA	NA		2	390000	280000	510000	NA	NA	NA	NA	NA	NA	NA	NA	NA			At	1	2	390000		Ct	1	2	1060000		Ms	1	2	1700000		Oa	1	2	110000
8=Ct+Ms	3	22	30	22	NA	NA	NA	NA	NA	NA	NA	NA	NA		3	220000	300000	220000	NA	NA	NA	NA	NA	NA	NA	NA	NA			At	1	3	220000		Ct	1	3	1890000		Ms	1	3	6000		Oa	1	3	33000
9=Ct+Oa	4	12	17	4	NA	NA	NA	NA	NA	NA	NA	NA	NA		4	120000	170000	40000	NA	NA	NA	NA	NA	NA	NA	NA	NA			At	1	4	120000		Ct	1	4	3800000		Ms	1	4	3700		Oa	1	4	11200
10=Ms+Oa	5	64	18	45	NA	NA	NA	NA	NA	NA	NA	NA	NA		5	6400	180000	4500	NA	NA	NA	NA	NA	NA	NA	NA	NA			At	1	5	6400		Ct	1	5	1800000		Ms	1	5	1		Oa	1	5	1
11=Ct+Ms+Oa	6	22	32	58	NA	NA	NA	NA	NA	NA	NA	NA	NA		6	22000	320000	58000	NA	NA	NA	NA	NA	NA	NA	NA	NA			At	1	6	22000		Ct	1	6	900000		Ms	1	6	1		Oa	1	6	1
12=At+Ms+Oa	8	12	11	38	NA	NA	NA	NA	NA	NA	NA	NA	NA		8	1200000	1100000	3800000	NA	NA	NA	NA	NA	NA	NA	NA	NA			At	1	8	1200000		Ct	1	8	1200000		Ms	1	8	1		Oa	1	8	1
13=At+Ct+Oa	12	45	21	85	NA	NA	NA	NA	NA	NA	NA	NA	NA		12	45000000	21000000	85000000	NA	NA	NA	NA	NA	NA	NA	NA	NA			At	1	12	45000000		Ct	1	12	190000		Ms	1	12	1		Oa	1	12	1
14=At+Ct+Ms																														At	2	0	650000		Ct	2	0	450000		Ms	2	0	2000000		Oa	2	0	190000
15=At+Ct+Ms+Oa	2	At 1	At 2	At 3	Ct 1	Ct 2	Ct 3	Ms 1	Ms 2	Ms 3	Oa 1	Oa 2	Oa 3		2	At 1	At 2	At 3	Ct 1	Ct 2	Ct 3	Ms 1	Ms 2	Ms 3	Oa 1	Oa 2	Oa 3			At	2	1	690000		Ct	2	1	7000		Ms	2	1	3900000		Oa	2	1	230000
NA=Not applicable	0	NA	NA	NA	36	45	46	NA	NA	NA	NA	NA	NA		0	NA	NA	NA	360000	450000	460000	NA	NA	NA	NA	NA	NA			At	2	2	280000		Ct	2	2	300000		Ms	2	2	1600000		Oa	2	2	140000
	1	NA	NA	NA	18	7	10	NA	NA	NA	NA	NA	NA		1	NA	NA	NA	18000	7000	10000	NA	NA	NA	NA	NA	NA			At	2	3	300000		Ct	2	3	1430000		Ms	2	3	14000		Oa	2	3	78000
	2	NA	NA	NA	106	30	131	NA	NA	NA	NA	NA	NA		2	NA	NA	NA	1060000	300000	1310000	NA	NA	NA	NA	NA	NA			At	2	4	170000		Ct	2	4	900000		Ms	2	4	2800		Oa	2	4	27000
	3	NA	NA	NA	189	143	163	NA	NA	NA	NA	NA	NA		3	NA	NA	NA	1890000	1430000	1630000	NA	NA	NA	NA	NA	NA			At	2	5	180000		Ct	2	5	1000000		Ms	2	5	1		Oa	2	5	1
	4	NA	NA	NA	38	9	13	NA	NA	NA	NA	NA	NA		4	NA	NA	NA	3800000	900000	1300000	NA	NA	NA	NA	NA	NA			At	2	6	320000		Ct	2	6	740000		Ms	2	6	1		Oa	2	6	1
	5	NA	NA	NA	18	10	17	NA	NA	NA	NA	NA	NA		5	NA	NA	NA	1800000	1000000	1700000	NA	NA	NA	NA	NA	NA			At	2	8	1100000		Ct	2	8	1400000		Ms	2	8	1		Oa	2	8	1
	6	NA	NA	NA	90	74	75	NA	NA	NA	NA	NA	NA		6	NA	NA	NA	900000	740000	750000	NA	NA	NA	NA	NA	NA			At	2	12	21000000		Ct	2	12	250000		Ms	2	12	1		Oa	2	12	1
	8	NA	NA	NA	12	14	33	NA	NA	NA	NA	NA	NA		8	NA	NA	NA	1200000	1400000	3300000	NA	NA	NA	NA	NA	NA			At	3	0	840000		Ct	3	0	460000		Ms	3	0	2500000		Oa	3	0	220000
	12	NA	NA	NA	19	25	14	NA	NA	NA	NA	NA	NA		12	NA	NA	NA	190000	250000	140000	NA	NA	NA	NA	NA	NA			At	3	1	640000		Ct	3	1	10000		Ms	3	1	2400000		Oa	3	1	410000
																														At	3	2	510000		Ct	3	2	1310000		Ms	3	2	2500000		Oa	3	2	210000
	3	At 1	At 2	At 3	Ct 1	Ct 2	Ct 3	Ms 1	Ms 2	Ms 3	Oa 1	Oa 2	Oa 3		3	At 1	At 2	At 3	Ct 1	Ct 2	Ct 3	Ms 1	Ms 2	Ms 3	Oa 1	Oa 2	Oa 3			At	3	3	220000		Ct	3	3	1630000		Ms	3	3	10000		Oa	3	3	96000
	0	NA	NA	NA	NA	NA	NA	20	20	25	NA	NA	NA		0	NA	NA	NA	NA	NA	NA	2000000	2000000	2500000	NA	NA	NA			At	3	4	40000		Ct	3	4	1300000		Ms	3	4	4100		Oa	3	4	25000
	1	NA	NA	NA	NA	NA	NA	41	39	24	NA	NA	NA		1	NA	NA	NA	NA	NA	NA	4100000	3900000	2400000	NA	NA	NA			At	3	5	4500		Ct	3	5	1700000		Ms	3	5	1		Oa	3	5	1
	2	NA	NA	NA	NA	NA	NA	17	16	25	NA	NA	NA		2	NA	NA	NA	NA	NA	NA	1700000	1600000	2500000	NA	NA	NA			At	3	6	58000		Ct	3	6	750000		Ms	3	6	1		Oa	3	6	1
	3	NA	NA	NA	NA	NA	NA	6	14	10	NA	NA	NA		3	NA	NA	NA	NA	NA	NA	6000	14000	10000	NA	NA	NA			At	3	8	3800000		Ct	3	8	3300000		Ms	3	8	1		Oa	3	8	1
	4	NA	NA	NA	NA	NA	NA	37	28	41	NA	NA	NA		4	NA	NA	NA	NA	NA	NA	3700	2800	4100	NA	NA	NA			At	3	12	85000000		Ct	3	12	140000		Ms	3	12	1		Oa	3	12	1
	5	NA	NA	NA	NA	NA	NA	0	0	0	NA	NA	NA		5	NA	NA	NA	NA	NA	NA	1	1	1	NA	NA	NA			At+Ct	1	0	740000		Ct+At	1	0	360000		Ms+At	1	0	2000000		Oa+At	1	0	240000
	6	NA	NA	NA	NA	NA	NA	0	0	0	NA	NA	NA		6	NA	NA	NA	NA	NA	NA	1	1	1	NA	NA	NA			At+Ct	1	1	470000		Ct+At	1	1	50000		Ms+At	1	1	2700000		Oa+At	1	1	290000
	8	NA	NA	NA	NA	NA	NA	0	0	0	NA	NA	NA		8	NA	NA	NA	NA	NA	NA	1	1	1	NA	NA	NA			At+Ct	1	2	3400000		Ct+At	1	2	1800000		Ms+At	1	2	1900000		Oa+At	1	2	300000
	12	NA	NA	NA	NA	NA	NA	0	0	0	NA	NA	NA		12	NA	NA	NA	NA	NA	NA	1	1	1	NA	NA	NA			At+Ct	1	3	7000000		Ct+At	1	3	2000000		Ms+At	1	3	290000		Oa+At	1	3	150000
																														At+Ct	1	4	55000000		Ct+At	1	4	3700000		Ms+At	1	4	70000		Oa+At	1	4	30000
	4	At 1	At 2	At 3	Ct 1	Ct 2	Ct 3	Ms 1	Ms 2	Ms 3	Oa 1	Oa 2	Oa 3		4	At 1	At 2	At 3	Ct 1	Ct 2	Ct 3	Ms 1	Ms 2	Ms 3	Oa 1	Oa 2	Oa 3			At+Ct	1	5	110000000		Ct+At	1	5	1500000		Ms+At	1	5	25000		Oa+At	1	5	1
	0	NA	NA	NA	NA	NA	NA	NA	NA	NA	24	19	22		0	NA	NA	NA	NA	NA	NA	NA	NA	NA	240000	190000	220000			At+Ct	1	6	280000000		Ct+At	1	6	600000		Ms+At	1	6	3000		Oa+At	1	6	1
	1	NA	NA	NA	NA	NA	NA	NA	NA	NA	22	23	41		1	NA	NA	NA	NA	NA	NA	NA	NA	NA	220000	230000	410000			At+Ct	1	8	220000000		Ct+At	1	8	15000000		Ms+At	1	8	1		Oa+At	1	8	1
	2	NA	NA	NA	NA	NA	NA	NA	NA	NA	11	14	21		2	NA	NA	NA	NA	NA	NA	NA	NA	NA	110000	140000	210000			At+Ct	1	12	90000000		Ct+At	1	12	15000000		Ms+At	1	12	1		Oa+At	1	12	1
	3	NA	NA	NA	NA	NA	NA	NA	NA	NA	33	78	96		3	NA	NA	NA	NA	NA	NA	NA	NA	NA	33000	78000	96000			At+Ct	2	0	650000		Ct+At	2	0	450000		Ms+At	2	0	2000000		Oa+At	2	0	190000
	4	NA	NA	NA	NA	NA	NA	NA	NA	NA	112	27	25		4	NA	NA	NA	NA	NA	NA	NA	NA	NA	11200	27000	25000			At+Ct	2	1	280000		Ct+At	2	1	30000		Ms+At	2	1	3000000		Oa+At	2	1	190000
	5	NA	NA	NA	NA	NA	NA	NA	NA	NA	0	0	0		5	NA	NA	NA	NA	NA	NA	NA	NA	NA	1	1	1			At+Ct	2	2	1400000		Ct+At	2	2	1600000		Ms+At	2	2	2400000		Oa+At	2	2	280000
	6	NA	NA	NA	NA	NA	NA	NA	NA	NA	0	0	0		6	NA	NA	NA	NA	NA	NA	NA	NA	NA	1	1	1			At+Ct	2	3	9000000		Ct+At	2	3	1200000		Ms+At	2	3	290000		Oa+At	2	3	120000
	8	NA	NA	NA	NA	NA	NA	NA	NA	NA	0	0	0		8	NA	NA	NA	NA	NA	NA	NA	NA	NA	1	1	1			At+Ct	2	4	34000000		Ct+At	2	4	1600000		Ms+At	2	4	80000		Oa+At	2	4	20000
	12	NA	NA	NA	NA	NA	NA	NA	NA	NA	0	0	0		12	NA	NA	NA	NA	NA	NA	NA	NA	NA	1	1	1			At+Ct	2	5	190000000		Ct+At	2	5	200000		Ms+At	2	5	22000		Oa+At	2	5	3000
																														At+Ct	2	6	310000000		Ct+At	2	6	2200000		Ms+At	2	6	5500		Oa+At	2	6	24000
	5	At 1	At 2	At 3	Ct 1	Ct 2	Ct 3	Ms 1	Ms 2	Ms 3	Oa 1	Oa 2	Oa 3		5	At 1	At 2	At 3	Ct 1	Ct 2	Ct 3	Ms 1	Ms 2	Ms 3	Oa 1	Oa 2	Oa 3			At+Ct	2	8	240000000		Ct+At	2	8	16000000		Ms+At	2	8	200		Oa+At	2	8	280000
	0	74	65	84	36	45	46	NA	NA	NA	NA	NA	NA		0	740000	650000	840000	360000	450000	460000	NA	NA	NA	NA	NA	NA			At+Ct	2	12	150000000		Ct+At	2	12	12000000		Ms+At	2	12	1		Oa+At	2	12	38000000
	1	47	28	52	5	3	3	NA	NA	NA	NA	NA	NA		1	470000	280000	520000	50000	30000	30000	NA	NA	NA	NA	NA	NA			At+Ct	3	0	840000		Ct+At	3	0	460000		Ms+At	3	0	2500000		Oa+At	3	0	220000
	2	34	14	27	18	16	20	NA	NA	NA	NA	NA	NA		2	3400000	1400000	2700000	1800000	1600000	2000000	NA	NA	NA	NA	NA	NA			At+Ct	3	1	520000		Ct+At	3	1	30000		Ms+At	3	1	4400000		Oa+At	3	1	200000
	3	70	90	64	20	12	39	NA	NA	NA	NA	NA	NA		3	7000000	9000000	6400000	2000000	1200000	3900000	NA	NA	NA	NA	NA	NA			At+Ct	3	2	2700000		Ct+At	3	2	2000000		Ms+At	3	2	2200000		Oa+At	3	2	140000
	4	55	34	24	37	16	27	NA	NA	NA	NA	NA	NA		4	55000000	34000000	24000000	3700000	1600000	2700000	NA	NA	NA	NA	NA	NA			At+Ct	3	3	6400000		Ct+At	3	3	3900000		Ms+At	3	3	180000		Oa+At	3	3	40000
	5	11	19	16	15	2	1	NA	NA	NA	NA	NA	NA		5	110000000	190000000	160000000	1500000	200000	100000	NA	NA	NA	NA	NA	NA			At+Ct	3	4	24000000		Ct+At	3	4	2700000		Ms+At	3	4	23000		Oa+At	3	4	80000
	6	28	31	40	6	22	24	NA	NA	NA	NA	NA	NA		6	280000000	310000000	400000000	600000	2200000	2400000	NA	NA	NA	NA	NA	NA			At+Ct	3	5	160000000		Ct+At	3	5	100000		Ms+At	3	5	8000		Oa+At	3	5	12000
	8	22	24	32	15	16	23	NA	NA	NA	NA	NA	NA		8	220000000	240000000	320000000	15000000	16000000	23000000	NA	NA	NA	NA	NA	NA			At+Ct	3	6	400000000		Ct+At	3	6	2400000		Ms+At	3	6	300		Oa+At	3	6	100
	12	9	15	16	15	12	12	NA	NA	NA	NA	NA	NA		12	90000000	150000000	160000000	15000000	12000000	12000000	NA	NA	NA	NA	NA	NA			At+Ct	3	8	320000000		Ct+At	3	8	23000000		Ms+At	3	8	1		Oa+At	3	8	70000
																														At+Ct	3	12	160000000		Ct+At	3	12	12000000		Ms+At	3	12	1		Oa+At	3	12	28000000
	6	At 1	At 2	At 3	Ct 1	Ct 2	Ct 3	Ms 1	Ms 2	Ms 3	Oa 1	Oa 2	Oa 3		6	At 1	At 2	At 3	Ct 1	Ct 2	Ct 3	Ms 1	Ms 2	Ms 3	Oa 1	Oa 2	Oa 3			At+Ms	1	0	740000		Ct+Ms	1	0	360000		Ms+Ct	1	0	2000000		Oa+Ct	1	0	240000
	0	74	65	84	NA	NA	NA	20	20	25	NA	NA	NA		0	740000	650000	840000	NA	NA	NA	2000000	2000000	2500000	NA	NA	NA			At+Ms	1	1	640000		Ct+Ms	1	1	63000		Ms+Ct	1	1	2900000		Oa+Ct	1	1	580000
	1	64	47	62	NA	NA	NA	27	30	44	NA	NA	NA		1	640000	470000	620000	NA	NA	NA	2700000	3000000	4400000	NA	NA	NA			At+Ms	1	2	310000		Ct+Ms	1	2	3600000		Ms+Ct	1	2	4000000		Oa+Ct	1	2	540000
	2	31	56	90	NA	NA	NA	19	24	22	NA	NA	NA		2	310000	560000	900000	NA	NA	NA	1900000	2400000	2200000	NA	NA	NA			At+Ms	1	3	11000		Ct+Ms	1	3	1800000		Ms+Ct	1	3	5000000		Oa+Ct	1	3	200000
	3	11	7	34	NA	NA	NA	29	29	18	NA	NA	NA		3	11000	7000	34000	NA	NA	NA	290000	290000	180000	NA	NA	NA			At+Ms	1	4	7000		Ct+Ms	1	4	4400000		Ms+Ct	1	4	4500000		Oa+Ct	1	4	600000
	4	7	10	40	NA	NA	NA	7	8	23	NA	NA	NA		4	7000	1000	40000	NA	NA	NA	70000	80000	23000	NA	NA	NA			At+Ms	1	5	14000		Ct+Ms	1	5	5400000		Ms+Ct	1	5	9100000		Oa+Ct	1	5	7000000
	5	14	5	36	NA	NA	NA	25	22	8	NA	NA	NA		5	14000	500	36000	NA	NA	NA	25000	22000	8000	NA	NA	NA			At+Ms	1	6	90000		Ct+Ms	1	6	5200000		Ms+Ct	1	6	14000000		Oa+Ct	1	6	32000000
	6	90	9	39	NA	NA	NA	30	55	3	NA	NA	NA		6	90000	900	39000	NA	NA	NA	3000	5500	300	NA	NA	NA			At+Ms	1	8	37000		Ct+Ms	1	8	100000000		Ms+Ct	1	8	30000000		Oa+Ct	1	8	330000000
	8	37	34	84	NA	NA	NA	0	2	0	NA	NA	NA		8	37000	3400	84000	NA	NA	NA	1	200	1	NA	NA	NA			At+Ms	1	12	1300000		Ct+Ms	1	12	73000000		Ms+Ct	1	12	26000000		Oa+Ct	1	12	230000000
	12	13	69	29	NA	NA	NA	0	0	0	NA	NA	NA		12	1300000	69000	29000000	NA	NA	NA	1	1	1	NA	NA	NA			At+Ms	2	0	650000		Ct+Ms	2	0	450000		Ms+Ct	2	0	2000000		Oa+Ct	2	0	190000
																														At+Ms	2	1	470000		Ct+Ms	2	1	60000		Ms+Ct	2	1	2000000		Oa+Ct	2	1	650000
	7	At 1	At 2	At 3	Ct 1	Ct 2	Ct 3	Ms 1	Ms 2	Ms 3	Oa 1	Oa 2	Oa 3		7	At 1	At 2	At 3	Ct 1	Ct 2	Ct 3	Ms 1	Ms 2	Ms 3	Oa 1	Oa 2	Oa 3			At+Ms	2	2	560000		Ct+Ms	2	2	3800000		Ms+Ct	2	2	4400000		Oa+Ct	2	2	590000
	0	74	65	84	NA	NA	NA	NA	NA	NA	24	19	22		0	740000	650000	840000	NA	NA	NA	NA	NA	NA	240000	190000	220000			At+Ms	2	3	7000		Ct+Ms	2	3	2500000		Ms+Ct	2	3	3000000		Oa+Ct	2	3	700000
	1	60	55	55	NA	NA	NA	NA	NA	NA	29	19	20		1	600000	550000	550000	NA	NA	NA	NA	NA	NA	290000	190000	200000			At+Ms	2	4	1000		Ct+Ms	2	4	2100000		Ms+Ct	2	4	1900000		Oa+Ct	2	4	1200000
	2	64	13	58	NA	NA	NA	NA	NA	NA	30	28	14		2	640000	1300000	580000	NA	NA	NA	NA	NA	NA	300000	280000	140000			At+Ms	2	5	500		Ct+Ms	2	5	1200000		Ms+Ct	2	5	5200000		Oa+Ct	2	5	5000000
	3	13	48	5	NA	NA	NA	NA	NA	NA	15	12	4		3	130000	480000	50000	NA	NA	NA	NA	NA	NA	150000	120000	40000			At+Ms	2	6	900		Ct+Ms	2	6	7300000		Ms+Ct	2	6	13000000		Oa+Ct	2	6	40000000
	4	7	29	33	NA	NA	NA	NA	NA	NA	3	2	8		4	7000	290000	33000	NA	NA	NA	NA	NA	NA	30000	20000	80000			At+Ms	2	8	3400		Ct+Ms	2	8	90000000		Ms+Ct	2	8	25000000		Oa+Ct	2	8	300000000
	5	66	42	63	NA	NA	NA	NA	NA	NA	0	30	12		5	66000	420000	63000	NA	NA	NA	NA	NA	NA	1	3000	12000			At+Ms	2	12	69000		Ct+Ms	2	12	68000000		Ms+Ct	2	12	13000000		Oa+Ct	2	12	590000000
	6	12	72	75	NA	NA	NA	NA	NA	NA	0	24	1		6	1200000	720000	750000	NA	NA	NA	NA	NA	NA	1	24000	100			At+Ms	3	0	840000		Ct+Ms	3	0	460000		Ms+Ct	3	0	2500000		Oa+Ct	3	0	220000
	8	26	45	11	NA	NA	NA	NA	NA	NA	0	28	7		8	26000000	4500000	11000000	NA	NA	NA	NA	NA	NA	1	280000	70000			At+Ms	3	1	620000		Ct+Ms	3	1	59000		Ms+Ct	3	1	4600000		Oa+Ct	3	1	800000
	12	45	79	16	NA	NA	NA	NA	NA	NA	0	38	28		12	450000000	79000000	160000000	NA	NA	NA	NA	NA	NA	1	38000000	28000000			At+Ms	3	2	900000		Ct+Ms	3	2	4400000		Ms+Ct	3	2	3800000		Oa+Ct	3	2	530000
																														At+Ms	3	3	34000		Ct+Ms	3	3	2100000		Ms+Ct	3	3	7100000		Oa+Ct	3	3	500000
	8	At 1	At 2	At 3	Ct 1	Ct 2	Ct 3	Ms 1	Ms 2	Ms 3	Oa 1	Oa 2	Oa 3		8	At 1	At 2	At 3	Ct 1	Ct 2	Ct 3	Ms 1	Ms 2	Ms 3	Oa 1	Oa 2	Oa 3			At+Ms	3	4	40000		Ct+Ms	3	4	3600000		Ms+Ct	3	4	2600000		Oa+Ct	3	4	500000
	0	NA	NA	NA	36	45	46	20	20	25	NA	NA	NA		0	NA	NA	NA	360000	450000	460000	2000000	2000000	2500000	NA	NA	NA			At+Ms	3	5	36000		Ct+Ms	3	5	1900000		Ms+Ct	3	5	4000000		Oa+Ct	3	5	14000000
	1	NA	NA	NA	63	6	59	29	20	46	NA	NA	NA		1	NA	NA	NA	63000	60000	59000	2900000	2000000	4600000	NA	NA	NA			At+Ms	3	6	39000		Ct+Ms	3	6	3600000		Ms+Ct	3	6	5000000		Oa+Ct	3	6	35000000
	2	NA	NA	NA	36	38	44	40	44	38	NA	NA	NA		2	NA	NA	NA	3600000	3800000	4400000	4000000	4400000	3800000	NA	NA	NA			At+Ms	3	8	84000		Ct+Ms	3	8	100000000		Ms+Ct	3	8	15000000		Oa+Ct	3	8	310000000
	3	NA	NA	NA	18	25	21	50	30	71	NA	NA	NA		3	NA	NA	NA	1800000	2500000	2100000	5000000	3000000	7100000	NA	NA	NA			At+Ms	3	12	29000000		Ct+Ms	3	12	47000000		Ms+Ct	3	12	18000000		Oa+Ct	3	12	360000000
	4	NA	NA	NA	44	21	36	45	19	26	NA	NA	NA		4	NA	NA	NA	4400000	2100000	3600000	4500000	1900000	2600000	NA	NA	NA			At+Oa	1	0	740000		Ct+Oa	1	0	360000		Ms+Oa	1	0	2000000		Oa+Ms	1	0	240000
	5	NA	NA	NA	54	12	19	91	52	40	NA	NA	NA		5	NA	NA	NA	5400000	1200000	1900000	9100000	5200000	4000000	NA	NA	NA			At+Oa	1	1	600000		Ct+Oa	1	1	57000		Ms+Oa	1	1	3500000		Oa+Ms	1	1	240000
	6	NA	NA	NA	52	73	36	14	13	5	NA	NA	NA		6	NA	NA	NA	5200000	7300000	3600000	14000000	13000000	5000000	NA	NA	NA			At+Oa	1	2	640000		Ct+Oa	1	2	2700000		Ms+Oa	1	2	2100000		Oa+Ms	1	2	200000
	8	NA	NA	NA	10	9	10	30	25	15	NA	NA	NA		8	NA	NA	NA	100000000	90000000	100000000	30000000	25000000	15000000	NA	NA	NA			At+Oa	1	3	130000		Ct+Oa	1	3	800000		Ms+Oa	1	3	170000		Oa+Ms	1	3	160000
	12	NA	NA	NA	73	68	47	26	13	18	NA	NA	NA		12	NA	NA	NA	73000000	68000000	47000000	26000000	13000000	18000000	NA	NA	NA			At+Oa	1	4	7000		Ct+Oa	1	4	5000000		Ms+Oa	1	4	5000		Oa+Ms	1	4	66000
																														At+Oa	1	5	66000		Ct+Oa	1	5	1340000		Ms+Oa	1	5	1		Oa+Ms	1	5	1
	9	At 1	At 2	At 3	Ct 1	Ct 2	Ct 3	Ms 1	Ms 2	Ms 3	Oa 1	Oa 2	Oa 3		9	At 1	At 2	At 3	Ct 1	Ct 2	Ct 3	Ms 1	Ms 2	Ms 3	Oa 1	Oa 2	Oa 3			At+Oa	1	6	1200000		Ct+Oa	1	6	620000		Ms+Oa	1	6	1		Oa+Ms	1	6	1
	0	NA	NA	NA	36	45	46	NA	NA	NA	24	19	22		0	NA	NA	NA	360000	450000	460000	NA	NA	NA	240000	190000	220000			At+Oa	1	8	26000000		Ct+Oa	1	8	35000000		Ms+Oa	1	8	1		Oa+Ms	1	8	1
	1	NA	NA	NA	57	58	76	NA	NA	NA	58	65	80		1	NA	NA	NA	57000	58000	76000	NA	NA	NA	580000	650000	800000			At+Oa	1	12	450000000		Ct+Oa	1	12	2000000		Ms+Oa	1	12	1		Oa+Ms	1	12	1
	2	NA	NA	NA	27	39	25	NA	NA	NA	54	59	53		2	NA	NA	NA	2700000	3900000	2500000	NA	NA	NA	540000	590000	530000			At+Oa	2	0	650000		Ct+Oa	2	0	450000		Ms+Oa	2	0	2000000		Oa+Ms	2	0	190000
	3	NA	NA	NA	80	71	57	NA	NA	NA	2	7	5		3	NA	NA	NA	800000	710000	570000	NA	NA	NA	200000	700000	500000			At+Oa	2	1	550000		Ct+Oa	2	1	58000		Ms+Oa	2	1	4000000		Oa+Ms	2	1	260000
	4	NA	NA	NA	50	48	53	NA	NA	NA	6	12	5		4	NA	NA	NA	5000000	4800000	5300000	NA	NA	NA	600000	1200000	500000			At+Oa	2	2	1300000		Ct+Oa	2	2	3900000		Ms+Oa	2	2	3000000		Oa+Ms	2	2	150000
	5	NA	NA	NA	134	31	73	NA	NA	NA	7	5	14		5	NA	NA	NA	1340000	310000	730000	NA	NA	NA	7000000	5000000	14000000			At+Oa	2	3	480000		Ct+Oa	2	3	710000		Ms+Oa	2	3	100000		Oa+Ms	2	3	190000
	6	NA	NA	NA	62	14	76	NA	NA	NA	32	4	35		6	NA	NA	NA	620000	140000	760000	NA	NA	NA	32000000	40000000	35000000			At+Oa	2	4	290000		Ct+Oa	2	4	4800000		Ms+Oa	2	4	6000		Oa+Ms	2	4	91000
	8	NA	NA	NA	35	27	14	NA	NA	NA	33	30	31		8	NA	NA	NA	35000000	2700000	1400000	NA	NA	NA	330000000	300000000	310000000			At+Oa	2	5	420000		Ct+Oa	2	5	310000		Ms+Oa	2	5	1		Oa+Ms	2	5	1
	12	NA	NA	NA	20	25	16	NA	NA	NA	23	59	36		12	NA	NA	NA	2000000	2500000	16000000	NA	NA	NA	230000000	590000000	360000000			At+Oa	2	6	720000		Ct+Oa	2	6	140000		Ms+Oa	2	6	1		Oa+Ms	2	6	1
																														At+Oa	2	8	4500000		Ct+Oa	2	8	2700000		Ms+Oa	2	8	1		Oa+Ms	2	8	1
	10	At 1	At 2	At 3	Ct 1	Ct 2	Ct 3	Ms 1	Ms 2	Ms 3	Oa 1	Oa 2	Oa 3		10	At 1	At 2	At 3	Ct 1	Ct 2	Ct 3	Ms 1	Ms 2	Ms 3	Oa 1	Oa 2	Oa 3			At+Oa	2	12	79000000		Ct+Oa	2	12	2500000		Ms+Oa	2	12	1		Oa+Ms	2	12	1
	0	NA	NA	NA	NA	NA	NA	20	20	25	24	19	22		0	NA	NA	NA	NA	NA	NA	2000000	2000000	2500000	240000	190000	220000			At+Oa	3	0	840000		Ct+Oa	3	0	460000		Ms+Oa	3	0	2500000		Oa+Ms	3	0	220000
	1	NA	NA	NA	NA	NA	NA	35	40	65	24	26	22		1	NA	NA	NA	NA	NA	NA	3500000	4000000	6500000	240000	260000	220000			At+Oa	3	1	550000		Ct+Oa	3	1	76000		Ms+Oa	3	1	6500000		Oa+Ms	3	1	220000
	2	NA	NA	NA	NA	NA	NA	21	30	33	20	15	28		2	NA	NA	NA	NA	NA	NA	2100000	3000000	3300000	200000	150000	280000			At+Oa	3	2	580000		Ct+Oa	3	2	2500000		Ms+Oa	3	2	3300000		Oa+Ms	3	2	280000
	3	NA	NA	NA	NA	NA	NA	17	10	21	16	19	17		3	NA	NA	NA	NA	NA	NA	170000	100000	210000	160000	190000	170000			At+Oa	3	3	50000		Ct+Oa	3	3	570000		Ms+Oa	3	3	210000		Oa+Ms	3	3	170000
	4	NA	NA	NA	NA	NA	NA	5	6	13	66	91	129		4	NA	NA	NA	NA	NA	NA	5000	6000	13000	66000	91000	129000			At+Oa	3	4	33000		Ct+Oa	3	4	5300000		Ms+Oa	3	4	13000		Oa+Ms	3	4	129000
	5	NA	NA	NA	NA	NA	NA	0	0	0	0	0	0		5	NA	NA	NA	NA	NA	NA	1	1	1	1	1	1			At+Oa	3	5	63000		Ct+Oa	3	5	730000		Ms+Oa	3	5	1		Oa+Ms	3	5	1
	6	NA	NA	NA	NA	NA	NA	0	0	0	0	0	0		6	NA	NA	NA	NA	NA	NA	1	1	1	1	1	1			At+Oa	3	6	750000		Ct+Oa	3	6	760000		Ms+Oa	3	6	1		Oa+Ms	3	6	1
	8	NA	NA	NA	NA	NA	NA	0	0	0	0	0	0		8	NA	NA	NA	NA	NA	NA	1	1	1	1	1	1			At+Oa	3	8	11000000		Ct+Oa	3	8	1400000		Ms+Oa	3	8	1		Oa+Ms	3	8	1
	12	NA	NA	NA	NA	NA	NA	0	0	0	0	0	0		12	NA	NA	NA	NA	NA	NA	1	1	1	1	1	1			At+Oa	3	12	160000000		Ct+Oa	3	12	16000000		Ms+Oa	3	12	1		Oa+Ms	3	12	1

## Sheet: Figure S1 E
	Figure	S1E
	Experiment date	2017-12-01
	Description	Area under the growth curve (AUC) of triplicate monocultures and pairwise cocultures in MWF.
		To infer interactions between species, we calculated the (AUC) of each species in mono-culture and in its pairwise co-culture with each of the other 3 species
		Only use the data in the black square
	Species	Treatment	AUC
	At	At	95499400
	At	At	47725000
	At	At	183321500
	At	At+Ct	1436240000
	At	At+Ct	1720005000
	At	At+Ct	2074040000
	At	At+Ms	4198000
	At	At+Ms	1513050
	At	At+Ms	60360500
	At	At+Oa	981613000
	At	At+Oa	175945000
	At	At+Oa	355821000
	Ct	Ct	14078000
	Ct	Ct	9672000
	Ct	Ct	17485000
	Ct	Ct+At	85130000
	Ct	Ct+At	80155000
	Ct	Ct+At	105560000
	Ct	Ct+Ms	469243000
	Ct	Ct+Ms	426835000
	Ct	Ct+Ms	411689000
	Ct	Ct+Oa	120007000
	Ct	Ct+Oa	23313000
	Ct	Ct+Oa	46746000
	Ms	Ms	6.80971e+06
	Ms	Ms	6.51681e+06
	Ms	Ms	6.16411e+06
	Ms	Ms+At	5990000
	Ms	Ms+At	6800000
	Ms	Ms+At	8060000
	Ms	Ms+Ct	190000000
	Ms	Ms+Ct	138000000
	Ms	Ms+Ct	112000000
	Ms	Ms+Oa	6.77501e+06
	Ms	Ms+Oa	8.10601e+06
	Ms	Ms+Oa	1.1273e+07
	Oa	Oa	494208
	Oa	Oa	570008
	Oa	Oa	851008
	Oa	Oa+At	890008
	Oa	Oa+At	77584000
	Oa	Oa+At	56792150
	Oa	Oa+Ct	1507040000
	Oa	Oa+Ct	2148235000
	Oa	Oa+Ct	1718940000
	Oa	Oa+Ms	786008
	Oa	Oa+Ms	786008
	Oa	Oa+Ms	909008

## Sheet: Figure S2
	Figure	S2
	Experiment date	2018-07-01
	Description	CFU of triplicate monocultures and pairwise cocultures in MWF.
		To infer interactions between species, we calculated the (AUC) of each species in mono-culture and in its pairwise co-culture with each of the other 3 species
		Only use the data in the black square
	Culture	Treatment	Species	Rep	Time	CFU
	Mono-culture	100	Aeromonas_caviae	1	0	6400000
	Mono-culture	100	Aeromonas_caviae	1	6	1
	Mono-culture	100	Aeromonas_caviae	1	12	1
	Mono-culture	100	Aeromonas_caviae	2	0	6000000
	Mono-culture	100	Aeromonas_caviae	2	6	1
	Mono-culture	100	Aeromonas_caviae	2	12	1
	Mono-culture	100	Aeromonas_caviae	3	0	6200000
	Mono-culture	100	Aeromonas_caviae	3	6	1
	Mono-culture	100	Aeromonas_caviae	3	12	1
	Co-culture	100+Ct	Aeromonas_caviae	1	0	6400000
	Co-culture	100+Ct	Aeromonas_caviae	1	6	14000000
	Co-culture	100+Ct	Aeromonas_caviae	1	12	43000000
	Co-culture	100+Ct	Aeromonas_caviae	2	0	6000000
	Co-culture	100+Ct	Aeromonas_caviae	2	6	24000000
	Co-culture	100+Ct	Aeromonas_caviae	2	12	210000000
	Co-culture	100+Ct	Aeromonas_caviae	3	0	6200000
	Co-culture	100+Ct	Aeromonas_caviae	3	6	400000
	Co-culture	100+Ct	Aeromonas_caviae	3	12	32000000
	Mono-culture	103	Bacillus_horneckiae	1	0	600000
	Mono-culture	103	Bacillus_horneckiae	1	6	1
	Mono-culture	103	Bacillus_horneckiae	1	12	1
	Mono-culture	103	Bacillus_horneckiae	2	0	840000
	Mono-culture	103	Bacillus_horneckiae	2	6	1
	Mono-culture	103	Bacillus_horneckiae	2	12	1
	Mono-culture	103	Bacillus_horneckiae	3	0	600000
	Mono-culture	103	Bacillus_horneckiae	3	6	1
	Mono-culture	103	Bacillus_horneckiae	3	12	1
	Co-culture	103+Ct	Bacillus_horneckiae	1	0	600000
	Co-culture	103+Ct	Bacillus_horneckiae	1	6	1
	Co-culture	103+Ct	Bacillus_horneckiae	1	12	1
	Co-culture	103+Ct	Bacillus_horneckiae	2	0	840000
	Co-culture	103+Ct	Bacillus_horneckiae	2	6	1
	Co-culture	103+Ct	Bacillus_horneckiae	2	12	1
	Co-culture	103+Ct	Bacillus_horneckiae	3	0	600000
	Co-culture	103+Ct	Bacillus_horneckiae	3	6	1
	Co-culture	103+Ct	Bacillus_horneckiae	3	12	1
	Mono-culture	106	Delftia_acidovorans	1	0	460000
	Mono-culture	106	Delftia_acidovorans	1	6	1
	Mono-culture	106	Delftia_acidovorans	1	12	1
	Mono-culture	106	Delftia_acidovorans	2	0	600000
	Mono-culture	106	Delftia_acidovorans	2	6	1
	Mono-culture	106	Delftia_acidovorans	2	12	1
	Mono-culture	106	Delftia_acidovorans	3	0	460000
	Mono-culture	106	Delftia_acidovorans	3	6	1
	Mono-culture	106	Delftia_acidovorans	3	12	1
	Co-culture	106+Ct	Delftia_acidovorans	1	0	460000
	Co-culture	106+Ct	Delftia_acidovorans	1	6	1
	Co-culture	106+Ct	Delftia_acidovorans	1	12	1
	Co-culture	106+Ct	Delftia_acidovorans	2	0	600000
	Co-culture	106+Ct	Delftia_acidovorans	2	6	1
	Co-culture	106+Ct	Delftia_acidovorans	2	12	1
	Co-culture	106+Ct	Delftia_acidovorans	3	0	460000
	Co-culture	106+Ct	Delftia_acidovorans	3	6	1
	Co-culture	106+Ct	Delftia_acidovorans	3	12	1
	Mono-culture	107	Empedobacter_falsenii	1	0	5000000
	Mono-culture	107	Empedobacter_falsenii	1	6	1
	Mono-culture	107	Empedobacter_falsenii	1	12	1
	Mono-culture	107	Empedobacter_falsenii	2	0	7000000
	Mono-culture	107	Empedobacter_falsenii	2	6	1
	Mono-culture	107	Empedobacter_falsenii	2	12	1
	Mono-culture	107	Empedobacter_falsenii	3	0	11200000
	Mono-culture	107	Empedobacter_falsenii	3	6	1
	Mono-culture	107	Empedobacter_falsenii	3	12	1
	Co-culture	107+Ct	Empedobacter_falsenii	1	0	5000000
	Co-culture	107+Ct	Empedobacter_falsenii	1	6	20000000
	Co-culture	107+Ct	Empedobacter_falsenii	1	12	16000000
	Co-culture	107+Ct	Empedobacter_falsenii	2	0	7000000
	Co-culture	107+Ct	Empedobacter_falsenii	2	6	40000000
	Co-culture	107+Ct	Empedobacter_falsenii	2	12	29000000
	Co-culture	107+Ct	Empedobacter_falsenii	3	0	11200000
	Co-culture	107+Ct	Empedobacter_falsenii	3	6	40000000
	Co-culture	107+Ct	Empedobacter_falsenii	3	12	11000000
	Mono-culture	115	Shewanella_putrefaciens	1	0	9600000
	Mono-culture	115	Shewanella_putrefaciens	1	6	1
	Mono-culture	115	Shewanella_putrefaciens	1	12	1
	Mono-culture	115	Shewanella_putrefaciens	2	0	9800000
	Mono-culture	115	Shewanella_putrefaciens	2	6	1
	Mono-culture	115	Shewanella_putrefaciens	2	12	1
	Mono-culture	115	Shewanella_putrefaciens	3	0	10000000
	Mono-culture	115	Shewanella_putrefaciens	3	6	1
	Mono-culture	115	Shewanella_putrefaciens	3	12	1
	Co-culture	115+Ct	Shewanella_putrefaciens	1	0	9600000
	Co-culture	115+Ct	Shewanella_putrefaciens	1	6	9000000
	Co-culture	115+Ct	Shewanella_putrefaciens	1	12	8000000
	Co-culture	115+Ct	Shewanella_putrefaciens	2	0	9800000
	Co-culture	115+Ct	Shewanella_putrefaciens	2	6	5000000
	Co-culture	115+Ct	Shewanella_putrefaciens	2	12	8000000
	Co-culture	115+Ct	Shewanella_putrefaciens	3	0	10000000
	Co-culture	115+Ct	Shewanella_putrefaciens	3	6	6000000
	Co-culture	115+Ct	Shewanella_putrefaciens	3	12	8000000
	Mono-culture	116	Vagococcus_fluvialis	1	0	NA
	Mono-culture	116	Vagococcus_fluvialis	1	6	NA
	Mono-culture	116	Vagococcus_fluvialis	1	12	NA
	Mono-culture	116	Vagococcus_fluvialis	2	0	960000
	Mono-culture	116	Vagococcus_fluvialis	2	6	1
	Mono-culture	116	Vagococcus_fluvialis	2	12	1
	Mono-culture	116	Vagococcus_fluvialis	3	0	1220000
	Mono-culture	116	Vagococcus_fluvialis	3	6	1
	Mono-culture	116	Vagococcus_fluvialis	3	12	1
	Co-culture	116+Ct	Vagococcus_fluvialis	1	0	NA
	Co-culture	116+Ct	Vagococcus_fluvialis	1	6	NA
	Co-culture	116+Ct	Vagococcus_fluvialis	1	12	NA
	Co-culture	116+Ct	Vagococcus_fluvialis	2	0	960000
	Co-culture	116+Ct	Vagococcus_fluvialis	2	6	2000
	Co-culture	116+Ct	Vagococcus_fluvialis	2	12	1
	Co-culture	116+Ct	Vagococcus_fluvialis	3	0	1220000
	Co-culture	116+Ct	Vagococcus_fluvialis	3	6	3000
	Co-culture	116+Ct	Vagococcus_fluvialis	3	12	1
	Mono-culture	117	Brevundimonas_diminuta	1	0	7000000
	Mono-culture	117	Brevundimonas_diminuta	1	6	4000
	Mono-culture	117	Brevundimonas_diminuta	1	12	1
	Mono-culture	117	Brevundimonas_diminuta	2	0	6800000
	Mono-culture	117	Brevundimonas_diminuta	2	6	1
	Mono-culture	117	Brevundimonas_diminuta	2	12	1
	Mono-culture	117	Brevundimonas_diminuta	3	0	4400000
	Mono-culture	117	Brevundimonas_diminuta	3	6	7000
	Mono-culture	117	Brevundimonas_diminuta	3	12	16
	Co-culture	117+Ct	Brevundimonas_diminuta	1	0	7000000
	Co-culture	117+Ct	Brevundimonas_diminuta	1	6	11000000
	Co-culture	117+Ct	Brevundimonas_diminuta	1	12	6000000
	Co-culture	117+Ct	Brevundimonas_diminuta	2	0	6800000
	Co-culture	117+Ct	Brevundimonas_diminuta	2	6	25000000
	Co-culture	117+Ct	Brevundimonas_diminuta	2	12	20000000
	Co-culture	117+Ct	Brevundimonas_diminuta	3	0	4400000
	Co-culture	117+Ct	Brevundimonas_diminuta	3	6	14000000
	Co-culture	117+Ct	Brevundimonas_diminuta	3	12	13000000
	Mono-culture	118	Brevundimonas_vesicularis	1	0	3800000
	Mono-culture	118	Brevundimonas_vesicularis	1	6	9000
	Mono-culture	118	Brevundimonas_vesicularis	1	12	1
	Mono-culture	118	Brevundimonas_vesicularis	2	0	4000000
	Mono-culture	118	Brevundimonas_vesicularis	2	6	10000
	Mono-culture	118	Brevundimonas_vesicularis	2	12	1
	Mono-culture	118	Brevundimonas_vesicularis	3	0	2400000
	Mono-culture	118	Brevundimonas_vesicularis	3	6	8000
	Mono-culture	118	Brevundimonas_vesicularis	3	12	500
	Co-culture	118+Ct	Brevundimonas_vesicularis	1	0	3800000
	Co-culture	118+Ct	Brevundimonas_vesicularis	1	6	15000000
	Co-culture	118+Ct	Brevundimonas_vesicularis	1	12	28000000
	Co-culture	118+Ct	Brevundimonas_vesicularis	2	0	4000000
	Co-culture	118+Ct	Brevundimonas_vesicularis	2	6	14000000
	Co-culture	118+Ct	Brevundimonas_vesicularis	2	12	21000000
	Co-culture	118+Ct	Brevundimonas_vesicularis	3	0	2400000
	Co-culture	118+Ct	Brevundimonas_vesicularis	3	6	23000000
	Co-culture	118+Ct	Brevundimonas_vesicularis	3	12	19000000
	Mono-culture	109	Klebsiella_pneumoniae	1	0	8600000
	Mono-culture	109	Klebsiella_pneumoniae	1	6	1
	Mono-culture	109	Klebsiella_pneumoniae	1	12	1
	Mono-culture	109	Klebsiella_pneumoniae	2	0	16200000
	Mono-culture	109	Klebsiella_pneumoniae	2	6	1
	Mono-culture	109	Klebsiella_pneumoniae	2	12	1
	Mono-culture	109	Klebsiella_pneumoniae	3	0	7800000
	Mono-culture	109	Klebsiella_pneumoniae	3	6	1
	Mono-culture	109	Klebsiella_pneumoniae	3	12	1
	Co-culture	109+Ct	Klebsiella_pneumoniae	1	0	8600000
	Co-culture	109+Ct	Klebsiella_pneumoniae	1	6	57000000
	Co-culture	109+Ct	Klebsiella_pneumoniae	1	12	77000000
	Co-culture	109+Ct	Klebsiella_pneumoniae	2	0	16200000
	Co-culture	109+Ct	Klebsiella_pneumoniae	2	6	49000000
	Co-culture	109+Ct	Klebsiella_pneumoniae	2	12	66000000
	Co-culture	109+Ct	Klebsiella_pneumoniae	3	0	7800000
	Co-culture	109+Ct	Klebsiella_pneumoniae	3	6	34000000
	Co-culture	109+Ct	Klebsiella_pneumoniae	3	12	36000000
	Mono-culture	110	Morganella_morganii	1	0	6400000
	Mono-culture	110	Morganella_morganii	1	6	1
	Mono-culture	110	Morganella_morganii	1	12	1
	Mono-culture	110	Morganella_morganii	2	0	9600000
	Mono-culture	110	Morganella_morganii	2	6	1
	Mono-culture	110	Morganella_morganii	2	12	1
	Mono-culture	110	Morganella_morganii	3	0	6800000
	Mono-culture	110	Morganella_morganii	3	6	1
	Mono-culture	110	Morganella_morganii	3	12	1
	Co-culture	110+Ct	Morganella_morganii	1	0	6400000
	Co-culture	110+Ct	Morganella_morganii	1	6	100000
	Co-culture	110+Ct	Morganella_morganii	1	12	9000
	Co-culture	110+Ct	Morganella_morganii	2	0	9600000
	Co-culture	110+Ct	Morganella_morganii	2	6	100000
	Co-culture	110+Ct	Morganella_morganii	2	12	1000
	Co-culture	110+Ct	Morganella_morganii	3	0	6800000
	Co-culture	110+Ct	Morganella_morganii	3	6	100000
	Co-culture	110+Ct	Morganella_morganii	3	12	1000
	Mono-culture	111	Pseudomonas_aeruginosa	1	0	2000000
	Mono-culture	111	Pseudomonas_aeruginosa	1	6	72000000
	Mono-culture	111	Pseudomonas_aeruginosa	1	12	110000000
	Mono-culture	111	Pseudomonas_aeruginosa	2	0	4800000
	Mono-culture	111	Pseudomonas_aeruginosa	2	6	49000000
	Mono-culture	111	Pseudomonas_aeruginosa	2	12	30000000
	Mono-culture	111	Pseudomonas_aeruginosa	3	0	4200000
	Mono-culture	111	Pseudomonas_aeruginosa	3	6	38000000
	Mono-culture	111	Pseudomonas_aeruginosa	3	12	28000000
	Co-culture	111+Ct	Pseudomonas_aeruginosa	1	0	2000000
	Co-culture	111+Ct	Pseudomonas_aeruginosa	1	6	50000000
	Co-culture	111+Ct	Pseudomonas_aeruginosa	1	12	70000000
	Co-culture	111+Ct	Pseudomonas_aeruginosa	2	0	4800000
	Co-culture	111+Ct	Pseudomonas_aeruginosa	2	6	31000000
	Co-culture	111+Ct	Pseudomonas_aeruginosa	2	12	19000000
	Co-culture	111+Ct	Pseudomonas_aeruginosa	3	0	4200000
	Co-culture	111+Ct	Pseudomonas_aeruginosa	3	6	40000000
	Co-culture	111+Ct	Pseudomonas_aeruginosa	3	12	37000000
	Mono-culture	112	Pseudomonas_fluorescens	1	0	4200000
	Mono-culture	112	Pseudomonas_fluorescens	1	6	210000
	Mono-culture	112	Pseudomonas_fluorescens	1	12	47000000
	Mono-culture	112	Pseudomonas_fluorescens	2	0	3600000
	Mono-culture	112	Pseudomonas_fluorescens	2	6	300000
	Mono-culture	112	Pseudomonas_fluorescens	2	12	31000000
	Mono-culture	112	Pseudomonas_fluorescens	3	0	3400000
	Mono-culture	112	Pseudomonas_fluorescens	3	6	820000
	Mono-culture	112	Pseudomonas_fluorescens	3	12	57000000
	Co-culture	112+Ct	Pseudomonas_fluorescens	1	0	4200000
	Co-culture	112+Ct	Pseudomonas_fluorescens	1	6	NA
	Co-culture	112+Ct	Pseudomonas_fluorescens	1	12	40000000
	Co-culture	112+Ct	Pseudomonas_fluorescens	2	0	3600000
	Co-culture	112+Ct	Pseudomonas_fluorescens	2	6	480000
	Co-culture	112+Ct	Pseudomonas_fluorescens	2	12	50000000
	Co-culture	112+Ct	Pseudomonas_fluorescens	3	0	3400000
	Co-culture	112+Ct	Pseudomonas_fluorescens	3	6	230000
	Co-culture	112+Ct	Pseudomonas_fluorescens	3	12	30000000
	Mono-culture	Ct	Comamonas_testosteroni	1	0	2400000
	Mono-culture	Ct	Comamonas_testosteroni	1	6	13000000
	Mono-culture	Ct	Comamonas_testosteroni	1	12	11000000
	Mono-culture	Ct	Comamonas_testosteroni	2	0	3200000
	Mono-culture	Ct	Comamonas_testosteroni	2	6	12000000
	Mono-culture	Ct	Comamonas_testosteroni	2	12	6000000
	Mono-culture	Ct	Comamonas_testosteroni	3	0	2000000
	Mono-culture	Ct	Comamonas_testosteroni	3	6	32000000
	Mono-culture	Ct	Comamonas_testosteroni	3	12	10000000
	Co-culture	Ct+100	Comamonas_testosteroni	1	0	1360000
	Co-culture	Ct+100	Comamonas_testosteroni	1	6	170000000
	Co-culture	Ct+100	Comamonas_testosteroni	1	12	33000000
	Co-culture	Ct+100	Comamonas_testosteroni	2	0	1300000
	Co-culture	Ct+100	Comamonas_testosteroni	2	6	170000000
	Co-culture	Ct+100	Comamonas_testosteroni	2	12	150000000
	Co-culture	Ct+100	Comamonas_testosteroni	3	0	1240000
	Co-culture	Ct+100	Comamonas_testosteroni	3	6	63000000
	Co-culture	Ct+100	Comamonas_testosteroni	3	12	42000000
	Co-culture	Ct+103	Comamonas_testosteroni	1	0	1360000
	Co-culture	Ct+103	Comamonas_testosteroni	1	6	69000000
	Co-culture	Ct+103	Comamonas_testosteroni	1	12	80000000
	Co-culture	Ct+103	Comamonas_testosteroni	2	0	1300000
	Co-culture	Ct+103	Comamonas_testosteroni	2	6	200000000
	Co-culture	Ct+103	Comamonas_testosteroni	2	12	130000000
	Co-culture	Ct+103	Comamonas_testosteroni	3	0	1240000
	Co-culture	Ct+103	Comamonas_testosteroni	3	6	NA
	Co-culture	Ct+103	Comamonas_testosteroni	3	12	80000000
	Co-culture	Ct+106	Comamonas_testosteroni	1	0	1360000
	Co-culture	Ct+106	Comamonas_testosteroni	1	6	170000000
	Co-culture	Ct+106	Comamonas_testosteroni	1	12	340000000
	Co-culture	Ct+106	Comamonas_testosteroni	2	0	1300000
	Co-culture	Ct+106	Comamonas_testosteroni	2	6	370000000
	Co-culture	Ct+106	Comamonas_testosteroni	2	12	72000000
	Co-culture	Ct+106	Comamonas_testosteroni	3	0	1240000
	Co-culture	Ct+106	Comamonas_testosteroni	3	6	52000000
	Co-culture	Ct+106	Comamonas_testosteroni	3	12	160000000
	Co-culture	Ct+107	Comamonas_testosteroni	1	0	1360000
	Co-culture	Ct+107	Comamonas_testosteroni	1	6	300000000
	Co-culture	Ct+107	Comamonas_testosteroni	1	12	230000000
	Co-culture	Ct+107	Comamonas_testosteroni	2	0	1300000
	Co-culture	Ct+107	Comamonas_testosteroni	2	6	260000000
	Co-culture	Ct+107	Comamonas_testosteroni	2	12	110000000
	Co-culture	Ct+107	Comamonas_testosteroni	3	0	1240000
	Co-culture	Ct+107	Comamonas_testosteroni	3	6	200000000
	Co-culture	Ct+107	Comamonas_testosteroni	3	12	170000000
	Co-culture	Ct+115	Comamonas_testosteroni	1	0	4200000
	Co-culture	Ct+115	Comamonas_testosteroni	1	6	44000000
	Co-culture	Ct+115	Comamonas_testosteroni	1	12	38000000
	Co-culture	Ct+115	Comamonas_testosteroni	2	0	2000000
	Co-culture	Ct+115	Comamonas_testosteroni	2	6	23000000
	Co-culture	Ct+115	Comamonas_testosteroni	2	12	30000000
	Co-culture	Ct+115	Comamonas_testosteroni	3	0	2600000
	Co-culture	Ct+115	Comamonas_testosteroni	3	6	27000000
	Co-culture	Ct+115	Comamonas_testosteroni	3	12	28000000
	Co-culture	Ct+116	Comamonas_testosteroni	1	0	4200000
	Co-culture	Ct+116	Comamonas_testosteroni	1	6	34000000
	Co-culture	Ct+116	Comamonas_testosteroni	1	12	23000000
	Co-culture	Ct+116	Comamonas_testosteroni	2	0	2000000
	Co-culture	Ct+116	Comamonas_testosteroni	2	6	15000000
	Co-culture	Ct+116	Comamonas_testosteroni	2	12	19000000
	Co-culture	Ct+116	Comamonas_testosteroni	3	0	2600000
	Co-culture	Ct+116	Comamonas_testosteroni	3	6	39000000
	Co-culture	Ct+116	Comamonas_testosteroni	3	12	14000000
	Co-culture	Ct+117	Comamonas_testosteroni	1	0	4200000
	Co-culture	Ct+117	Comamonas_testosteroni	1	6	19000000
	Co-culture	Ct+117	Comamonas_testosteroni	1	12	12000000
	Co-culture	Ct+117	Comamonas_testosteroni	2	0	2000000
	Co-culture	Ct+117	Comamonas_testosteroni	2	6	24000000
	Co-culture	Ct+117	Comamonas_testosteroni	2	12	50000000
	Co-culture	Ct+117	Comamonas_testosteroni	3	0	2600000
	Co-culture	Ct+117	Comamonas_testosteroni	3	6	14000000
	Co-culture	Ct+117	Comamonas_testosteroni	3	12	12000000
	Co-culture	Ct+118	Comamonas_testosteroni	1	0	4200000
	Co-culture	Ct+118	Comamonas_testosteroni	1	6	34000000
	Co-culture	Ct+118	Comamonas_testosteroni	1	12	15000000
	Co-culture	Ct+118	Comamonas_testosteroni	2	0	2000000
	Co-culture	Ct+118	Comamonas_testosteroni	2	6	33000000
	Co-culture	Ct+118	Comamonas_testosteroni	2	12	42000000
	Co-culture	Ct+118	Comamonas_testosteroni	3	0	2600000
	Co-culture	Ct+118	Comamonas_testosteroni	3	6	37000000
	Co-culture	Ct+118	Comamonas_testosteroni	3	12	39000000
	Co-culture	Ct+109	Comamonas_testosteroni	1	0	2400000
	Co-culture	Ct+109	Comamonas_testosteroni	1	6	26000000
	Co-culture	Ct+109	Comamonas_testosteroni	1	12	27000000
	Co-culture	Ct+109	Comamonas_testosteroni	2	0	3200000
	Co-culture	Ct+109	Comamonas_testosteroni	2	6	19000000
	Co-culture	Ct+109	Comamonas_testosteroni	2	12	27000000
	Co-culture	Ct+109	Comamonas_testosteroni	3	0	2000000
	Co-culture	Ct+109	Comamonas_testosteroni	3	6	23000000
	Co-culture	Ct+109	Comamonas_testosteroni	3	12	32000000
	Co-culture	Ct+110	Comamonas_testosteroni	1	0	2400000
	Co-culture	Ct+110	Comamonas_testosteroni	1	6	16000000
	Co-culture	Ct+110	Comamonas_testosteroni	1	12	11000000
	Co-culture	Ct+110	Comamonas_testosteroni	2	0	3200000
	Co-culture	Ct+110	Comamonas_testosteroni	2	6	18000000
	Co-culture	Ct+110	Comamonas_testosteroni	2	12	42000000
	Co-culture	Ct+110	Comamonas_testosteroni	3	0	2000000
	Co-culture	Ct+110	Comamonas_testosteroni	3	6	31000000
	Co-culture	Ct+110	Comamonas_testosteroni	3	12	45000000
	Co-culture	Ct+111	Comamonas_testosteroni	1	0	2400000
	Co-culture	Ct+111	Comamonas_testosteroni	1	6	18000000
	Co-culture	Ct+111	Comamonas_testosteroni	1	12	2100000
	Co-culture	Ct+111	Comamonas_testosteroni	2	0	3200000
	Co-culture	Ct+111	Comamonas_testosteroni	2	6	10000000
	Co-culture	Ct+111	Comamonas_testosteroni	2	12	6000000
	Co-culture	Ct+111	Comamonas_testosteroni	3	0	2000000
	Co-culture	Ct+111	Comamonas_testosteroni	3	6	20000000
	Co-culture	Ct+111	Comamonas_testosteroni	3	12	5000000
	Co-culture	Ct+112	Comamonas_testosteroni	1	0	2400000
	Co-culture	Ct+112	Comamonas_testosteroni	1	6	NA
	Co-culture	Ct+112	Comamonas_testosteroni	1	12	60000000
	Co-culture	Ct+112	Comamonas_testosteroni	2	0	3200000
	Co-culture	Ct+112	Comamonas_testosteroni	2	6	6800000
	Co-culture	Ct+112	Comamonas_testosteroni	2	12	20000000
	Co-culture	Ct+112	Comamonas_testosteroni	3	0	2000000
	Co-culture	Ct+112	Comamonas_testosteroni	3	6	2700000
	Co-culture	Ct+112	Comamonas_testosteroni	3	12	80000000

## Sheet: Figure S3
	Figure	S3
	Experiment date	2018-07-01
	Description	Area under the growth curve (AUC) of triplicate monocultures and pairwise cocultures in MWF.
		To infer interactions between species, we calculated the (AUC) of each species in mono-culture and in its pairwise co-culture with each of the other 3 species
		Only use the data in the black square
	Group	Treatment	AUC
	Mono	100	19200009
	Mono	100	18000009
	Mono	100	18600009
	Coculture	100+Ct	232200000
	Coculture	100+Ct	792000000
	Coculture	100+Ct	117000000
	Coculture	Ct+100	1123080000
	Coculture	Ct+100	1473900000
	Coculture	Ct+100	507720000
	Mono	106	1380009
	Mono	106	1800009
	Mono	106	1380009
	Coculture	106+Ct	1380009
	Coculture	106+Ct	1800009
	Coculture	106+Ct	1380009
	Coculture	Ct+106	2044080000
	Coculture	Ct+106	2439900000
	Coculture	Ct+106	795720000
	Mono	107	15000009
	Mono	107	21000009
	Mono	107	33600009
	Coculture	107+Ct	183000000
	Coculture	107+Ct	348000000
	Coculture	107+Ct	306600000
	Coculture	Ct+107	2494080000
	Coculture	Ct+107	1893900000
	Coculture	Ct+107	1713720000
	Mono	109	25800009
	Mono	109	48600009
	Mono	109	23400009
	Coculture	109+Ct	598800000
	Coculture	109+Ct	540600000
	Coculture	109+Ct	335400000
	Coculture	Ct+109	244200000
	Coculture	Ct+109	204600000
	Coculture	Ct+109	240000000
	Mono	115	28800009
	Mono	115	29400009
	Mono	115	30000009
	Coculture	115+Ct	106800000
	Coculture	115+Ct	83400000
	Coculture	115+Ct	90000000
	Coculture	Ct+115	390600000
	Coculture	Ct+115	234000000
	Coculture	Ct+115	253800000
	Mono	116	2880009
	Mono	116	3660009
	Coculture	116+Ct	2892003
	Coculture	116+Ct	3678003
	Coculture	Ct+116	285600000
	Coculture	Ct+116	153000000
	Coculture	Ct+116	283800000
	Mono	Ct	118200000
	Mono	Ct	99600000
	Mono	Ct	228000000
	Mono	Ct	59301400
	Mono	Ct	64307100
	Mono	Ct	5.99174e+07
	Mono	Ct	346392000
	Mono	Ct	238008000
	Mono	Ct	426960000
	Mono	Ct	4.53903e+07
	Mono	Ct	2.60667e+07
	Mono	Ct	5.04707e+07

## Sheet: Figure S4 A
		Figure	S4 A
		Experiment date	2018-12-01
		Description	Correlation between CFU and COD in MWF
			Only use the data in the black square
			If you want to remove Time =0 (because these numbers are fixed and not interesting for correlation), please correlate totalCFU2 with COD2
	Code
	NA=Not applicable
		Treatment	Rep	Time	totalCFU	totalCFU2	COD	COD2
		At	1	0	16000000	NA	100	NA
		At	1	1	660000	660000	101.81	101.81
		At	1	2	450000	450000	106.635	106.635
		At	1	3	170000	170000	101.429	101.429
		At	1	4	140000	140000	103.791	103.791
		At	1	5	33000	33000	105.634	105.634
		At	1	6	23000	23000	101.887	101.887
		At	1	8	4100	4100	99.5327	99.5327
		At	1	12	1	1	105.213	105.213
		At	2	0	1.33333e+07	NA	100	NA
		At	2	1	670000	670000	100.452	100.452
		At	2	2	470000	470000	106.635	106.635
		At	2	3	180000	180000	102.857	102.857
		At	2	4	120000	120000	100.948	100.948
		At	2	5	24000	24000	102.817	102.817
		At	2	6	31000	31000	106.132	106.132
		At	2	8	2500	2500	100.935	100.935
		At	2	12	1200	1200	103.791	103.791
		At	3	0	14000000	NA	100	NA
		At	3	1	630000	630000	100.452	100.452
		At	3	2	390000	390000	105.213	105.213
		At	3	3	150000	150000	104.286	104.286
		At	3	4	160000	160000	100.948	100.948
		At	3	5	380000	380000	102.817	102.817
		At	3	6	370000	370000	100.472	100.472
		At	3	8	460000	460000	99.5327	99.5327
		At	3	12	700000	700000	106.635	106.635
		Ct	1	0	8000000	NA	100	NA
		Ct	1	1	1400	1400	101.81	101.81
		Ct	1	2	1800000	1800000	98.1043	98.1043
		Ct	1	3	1500000	1500000	100	100
		Ct	1	4	4300000	4300000	98.1043	98.1043
		Ct	1	5	6300000	6300000	97.1831	97.1831
		Ct	1	6	7200000	7200000	93.3962	93.3962
		Ct	1	8	5400000	5400000	93.9252	93.9252
		Ct	1	12	7200000	7200000	93.8389	93.8389
		Ct	2	0	6000000	NA	100	NA
		Ct	2	1	7100	7100	99.095	99.095
		Ct	2	2	3400000	3400000	100.948	100.948
		Ct	2	3	3400000	3400000	98.5714	98.5714
		Ct	2	4	3500000	3500000	98.1043	98.1043
		Ct	2	5	6700000	6700000	95.7746	95.7746
		Ct	2	6	5200000	5200000	93.3962	93.3962
		Ct	2	8	7500000	7500000	92.5234	92.5234
		Ct	2	12	7000000	7000000	92.4171	92.4171
		Ct	3	0	5.33333e+06	NA	100	NA
		Ct	3	1	700	700	99.095	99.095
		Ct	3	2	2300000	2300000	103.791	103.791
		Ct	3	3	2400000	2400000	100	100
		Ct	3	4	3500000	3500000	99.5261	99.5261
		Ct	3	5	6900000	6900000	97.1831	97.1831
		Ct	3	6	5100000	5100000	97.6415	97.6415
		Ct	3	8	7500000	7500000	93.9252	93.9252
		Ct	3	12	6000000	6000000	93.8389	93.8389
		Ms	1	0	3.46667e+07	NA	100	NA
		Ms	1	1	2100000	2100000	100.452	100.452
		Ms	1	2	290000	290000	103.791	103.791
		Ms	1	3	370000	370000	101.429	101.429
		Ms	1	4	47000	47000	102.37	102.37
		Ms	1	5	36000	36000	102.817	102.817
		Ms	1	6	19000	19000	99.0566	99.0566
		Ms	1	8	300	300	98.1308	98.1308
		Ms	1	12	1	1	103.791	103.791
		Ms	2	0	4.13333e+07	NA	100	NA
		Ms	2	1	2100000	2100000	100.452	100.452
		Ms	2	2	270000	270000	106.635	106.635
		Ms	2	3	830000	830000	104.286	104.286
		Ms	2	4	180000	180000	105.213	105.213
		Ms	2	5	110000	110000	105.634	105.634
		Ms	2	6	53000	53000	101.887	101.887
		Ms	2	8	200	200	100.935	100.935
		Ms	2	12	1	1	105.213	105.213
		Ms	3	0	4.66667e+07	NA	100	NA
		Ms	3	1	2500000	2500000	100.452	100.452
		Ms	3	2	280000	280000	103.791	103.791
		Ms	3	3	640000	640000	102.857	102.857
		Ms	3	4	81000	81000	102.37	102.37
		Ms	3	5	79000	79000	100	100
		Ms	3	6	24000	24000	101.887	101.887
		Ms	3	8	400	400	102.336	102.336
		Ms	3	12	1	1	108.057	108.057
		Oa	1	0	12000000	NA	100	NA
		Oa	1	1	230000	230000	104.525	104.525
		Oa	1	2	150000	150000	108.057	108.057
		Oa	1	3	110000	110000	102.857	102.857
		Oa	1	4	34000	34000	105.213	105.213
		Oa	1	5	11000	11000	101.408	101.408
		Oa	1	6	3500	3500	104.717	104.717
		Oa	1	8	1	1	102.336	102.336
		Oa	1	12	1	1	106.635	106.635
		Oa	2	0	8000000	NA	100	NA
		Oa	2	1	170000	170000	101.81	101.81
		Oa	2	2	90000	90000	106.635	106.635
		Oa	2	3	90000	90000	102.857	102.857
		Oa	2	4	24000	24000	105.213	105.213
		Oa	2	5	25000	25000	102.817	102.817
		Oa	2	6	1900	1900	101.887	101.887
		Oa	2	8	1	1	100.935	100.935
		Oa	2	12	1	1	105.213	105.213
		Oa	3	0	1.26667e+07	NA	100	NA
		Oa	3	1	200000	200000	104.525	104.525
		Oa	3	2	140000	140000	106.635	106.635
		Oa	3	3	130000	130000	104.286	104.286
		Oa	3	4	38000	38000	100.948	100.948
		Oa	3	5	16000	16000	101.408	101.408
		Oa	3	6	3300	3300	101.887	101.887
		Oa	3	8	1	1	102.336	102.336
		Oa	3	12	1	1	106.635	106.635
		AtCt	1	0	24000000	NA	100	NA
		AtCt	1	1	830000	830000	100.452	100.452
		AtCt	1	2	2080000	2080000	100.948	100.948
		AtCt	1	3	8470000	8470000	100	100
		AtCt	1	4	9200000	9200000	93.8389	93.8389
		AtCt	1	5	51000000	51000000	91.5493	91.5493
		AtCt	1	6	142000000	142000000	87.7358	87.7358
		AtCt	1	8	578000000	578000000	84.1121	84.1121
		AtCt	1	12	463000000	463000000	76.7773	76.7773
		AtCt	2	0	1.93333e+07	NA	100	NA
		AtCt	2	1	1190000	1190000	99.095	99.095
		AtCt	2	2	3330000	3330000	103.791	103.791
		AtCt	2	3	5900000	5900000	98.5714	98.5714
		AtCt	2	4	7900000	7900000	93.8389	93.8389
		AtCt	2	5	105000000	105000000	90.1408	90.1408
		AtCt	2	6	726000000	726000000	89.1509	89.1509
		AtCt	2	8	350000000	350000000	81.3084	81.3084
		AtCt	2	12	406000000	406000000	73.9336	73.9336
		AtCt	3	0	1.93333e+07	NA	NA	NA
		AtCt	3	1	NA	NA	NA	NA
		AtCt	3	2	NA	NA	NA	NA
		AtCt	3	3	NA	NA	NA	NA
		AtCt	3	4	NA	NA	NA	NA
		AtCt	3	5	NA	NA	NA	NA
		AtCt	3	6	NA	NA	NA	NA
		AtCt	3	8	NA	NA	NA	NA
		AtCt	3	12	NA	NA	NA	NA
		AtMs	1	0	5.06667e+07	NA	100	NA
		AtMs	1	1	2550000	2550000	101.81	101.81
		AtMs	1	2	2100000	2100000	102.37	102.37
		AtMs	1	3	2940000	2940000	101.429	101.429
		AtMs	1	4	510000	510000	100.948	100.948
		AtMs	1	5	270000	270000	101.408	101.408
		AtMs	1	6	108000	108000	100.472	100.472
		AtMs	1	8	158000	158000	99.5327	99.5327
		AtMs	1	12	4744000	4744000	106.635	106.635
		AtMs	2	0	5.46667e+07	NA	100	NA
		AtMs	2	1	2640000	2640000	100.452	100.452
		AtMs	2	2	2280000	2280000	102.37	102.37
		AtMs	2	3	1510000	1510000	100	100
		AtMs	2	4	660000	660000	99.5261	99.5261
		AtMs	2	5	1040000	1040000	98.5915	98.5915
		AtMs	2	6	139000	139000	100.472	100.472
		AtMs	2	8	2180000	2180000	99.5327	99.5327
		AtMs	2	12	1500000	1500000	96.6825	96.6825
		AtMs	3	0	6.06667e+07	NA	100	NA
		AtMs	3	1	2260000	2260000	101.81	101.81
		AtMs	3	2	2710000	2710000	102.37	102.37
		AtMs	3	3	2690000	2690000	104.286	104.286
		AtMs	3	4	620000	620000	102.37	102.37
		AtMs	3	5	130000	130000	102.817	102.817
		AtMs	3	6	117000	117000	99.0566	99.0566
		AtMs	3	8	612000	612000	105.14	105.14
		AtMs	3	12	4670000	4670000	103.791	103.791
		AtOa	1	0	28000000	NA	100	NA
		AtOa	1	1	700000	700000	100.452	100.452
		AtOa	1	2	430000	430000	106.635	106.635
		AtOa	1	3	350000	350000	101.429	101.429
		AtOa	1	4	300000	300000	103.791	103.791
		AtOa	1	5	110000	110000	102.817	102.817
		AtOa	1	6	45000	45000	101.887	101.887
		AtOa	1	8	13001	13001	103.738	103.738
		AtOa	1	12	5600001	5600001	105.213	105.213
		AtOa	2	0	2.13333e+07	NA	100	NA
		AtOa	2	1	430000	430000	100.452	100.452
		AtOa	2	2	1320000	1320000	102.37	102.37
		AtOa	2	3	280000	280000	104.286	104.286
		AtOa	2	4	210000	210000	100.948	100.948
		AtOa	2	5	60000	60000	102.817	102.817
		AtOa	2	6	78000	78000	99.0566	99.0566
		AtOa	2	8	15001	15001	99.5327	99.5327
		AtOa	2	12	7800001	7800001	105.213	105.213
		AtOa	3	0	2.66667e+07	NA	100	NA
		AtOa	3	1	740000	740000	99.095	99.095
		AtOa	3	2	530000	530000	105.213	105.213
		AtOa	3	3	370000	370000	101.429	101.429
		AtOa	3	4	350000	350000	100.948	100.948
		AtOa	3	5	120000	120000	101.408	101.408
		AtOa	3	6	84000	84000	103.302	103.302
		AtOa	3	8	47001	47001	100.935	100.935
		AtOa	3	12	3300001	3300001	105.213	105.213
		CtMs	1	0	4.26667e+07	NA	100	NA
		CtMs	1	1	2101500	2101500	97.7376	97.7376
		CtMs	1	2	6500000	6500000	100.948	100.948
		CtMs	1	3	14800000	14800000	101.429	101.429
		CtMs	1	4	8100000	8100000	98.1043	98.1043
		CtMs	1	5	7200000	7200000	95.7746	95.7746
		CtMs	1	6	8600000	8600000	89.1509	89.1509
		CtMs	1	8	10700000	10700000	85.514	85.514
		CtMs	1	12	54100000	54100000	79.6209	79.6209
		CtMs	2	0	4.73333e+07	NA	100	NA
		CtMs	2	1	2602600	2602600	100.452	100.452
		CtMs	2	2	5200000	5200000	102.37	102.37
		CtMs	2	3	19300000	19300000	97.1429	97.1429
		CtMs	2	4	10600000	10600000	95.2607	95.2607
		CtMs	2	5	11000000	11000000	91.5493	91.5493
		CtMs	2	6	19600000	19600000	86.3208	86.3208
		CtMs	2	8	10700000	10700000	78.5047	78.5047
		CtMs	2	12	94000000	94000000	78.1991	78.1991
		CtMs	3	0	52000000	NA	100	NA
		CtMs	3	1	2103700	2103700	101.81	101.81
		CtMs	3	2	5200000	5200000	102.37	102.37
		CtMs	3	3	13600000	13600000	100	100
		CtMs	3	4	8100000	8100000	102.37	102.37
		CtMs	3	5	8100000	8100000	95.7746	95.7746
		CtMs	3	6	5700000	5700000	91.9811	91.9811
		CtMs	3	8	13800000	13800000	84.1121	84.1121
		CtMs	3	12	43300000	43300000	81.0427	81.0427
		CtOa	1	0	20000000	NA	100	NA
		CtOa	1	1	810900	810900	96.3801	96.3801
		CtOa	1	2	4170000	4170000	96.6825	96.6825
		CtOa	1	3	5530000	5530000	94.2857	94.2857
		CtOa	1	4	7100000	7100000	93.8389	93.8389
		CtOa	1	5	11090000	11090000	88.7324	88.7324
		CtOa	1	6	32500000	32500000	87.7358	87.7358
		CtOa	1	8	137800000	137800000	85.514	85.514
		CtOa	1	12	287600000	287600000	83.8863	83.8863
		CtOa	2	0	14000000	NA	100	NA
		CtOa	2	1	490400	490400	97.7376	97.7376
		CtOa	2	2	3030000	3030000	102.37	102.37
		CtOa	2	3	10490000	10490000	98.5714	98.5714
		CtOa	2	4	6410000	6410000	96.6825	96.6825
		CtOa	2	5	9660000	9660000	90.1408	90.1408
		CtOa	2	6	18400000	18400000	89.1509	89.1509
		CtOa	2	8	93800000	93800000	85.514	85.514
		CtOa	2	12	255000000	255000000	81.0427	81.0427
		CtOa	3	0	18000000	NA	100	NA
		CtOa	3	1	350600	350600	96.3801	96.3801
		CtOa	3	2	3740000	3740000	98.1043	98.1043
		CtOa	3	3	9400000	9400000	98.5714	98.5714
		CtOa	3	4	8440000	8440000	95.2607	95.2607
		CtOa	3	5	12110000	12110000	90.1408	90.1408
		CtOa	3	6	18800000	18800000	89.1509	89.1509
		CtOa	3	8	66200000	66200000	86.9159	86.9159
		CtOa	3	12	316500000	316500000	81.0427	81.0427
		MsOa	1	0	4.66667e+07	NA	100	NA
		MsOa	1	1	9200000	9200000	100.452	100.452
		MsOa	1	2	4700000	4700000	105.213	105.213
		MsOa	1	3	1400000	1400000	100	100
		MsOa	1	4	260000	260000	105.213	105.213
		MsOa	1	5	151000	151000	101.408	101.408
		MsOa	1	6	75000	75000	96.2264	96.2264
		MsOa	1	8	8000	8000	100.935	100.935
		MsOa	1	12	2	2	99.5261	99.5261
		MsOa	2	0	4.93333e+07	NA	100	NA
		MsOa	2	1	11100000	11100000	99.095	99.095
		MsOa	2	2	6100000	6100000	105.213	105.213
		MsOa	2	3	1110000	1110000	101.429	101.429
		MsOa	2	4	300000	300000	99.5261	99.5261
		MsOa	2	5	85000	85000	98.5915	98.5915
		MsOa	2	6	26000	26000	100.472	100.472
		MsOa	2	8	22000	22000	96.729	96.729
		MsOa	2	12	2	2	102.37	102.37
		MsOa	3	0	5.93333e+07	NA	100	NA
		MsOa	3	1	10400000	10400000	97.7376	97.7376
		MsOa	3	2	5900000	5900000	105.213	105.213
		MsOa	3	3	570000	570000	100	100
		MsOa	3	4	290000	290000	103.791	103.791
		MsOa	3	5	76000	76000	98.5915	98.5915
		MsOa	3	6	35000	35000	99.0566	99.0566
		MsOa	3	8	18000	18000	102.336	102.336
		MsOa	3	12	2	2	99.5261	99.5261
		CtMsOa	1	0	5.46667e+07	NA	100	NA
		CtMsOa	1	1	1510000	1510000	97.7376	97.7376
		CtMsOa	1	2	9200000	9200000	98.1043	98.1043
		CtMsOa	1	3	17200000	17200000	98.5714	98.5714
		CtMsOa	1	4	18200000	18200000	96.6825	96.6825
		CtMsOa	1	5	120600000	120600000	88.7324	88.7324
		CtMsOa	1	6	152600000	152600000	82.0755	82.0755
		CtMsOa	1	8	445100000	445100000	78.5047	78.5047
		CtMsOa	1	12	467100000	467100000	72.5118	72.5118
		CtMsOa	2	0	5.53333e+07	NA	100	NA
		CtMsOa	2	1	1657000	1657000	95.0226	95.0226
		CtMsOa	2	2	13700000	13700000	93.8389	93.8389
		CtMsOa	2	3	21300000	21300000	95.7143	95.7143
		CtMsOa	2	4	17400000	17400000	93.8389	93.8389
		CtMsOa	2	5	66000000	66000000	84.507	84.507
		CtMsOa	2	6	348500000	348500000	80.6604	80.6604
		CtMsOa	2	8	350400000	350400000	75.7009	75.7009
		CtMsOa	2	12	337800000	337800000	73.9336	73.9336
		CtMsOa	3	0	6.46667e+07	NA	100	NA
		CtMsOa	3	1	2427000	2427000	96.3801	96.3801
		CtMsOa	3	2	18900000	18900000	98.1043	98.1043
		CtMsOa	3	3	25800000	25800000	97.1429	97.1429
		CtMsOa	3	4	20200000	20200000	90.9953	90.9953
		CtMsOa	3	5	107100000	107100000	83.0986	83.0986
		CtMsOa	3	6	267800000	267800000	73.5849	73.5849
		CtMsOa	3	8	255600000	255600000	75.7009	75.7009
		CtMsOa	3	12	390100000	390100000	75.3555	75.3555
		AtMsOa	1	0	6.26667e+07	NA	100	NA
		AtMsOa	1	1	2520000	2520000	96.3801	96.3801
		AtMsOa	1	2	2920000	2920000	98.1043	98.1043
		AtMsOa	1	3	1480000	1480000	101.429	101.429
		AtMsOa	1	4	371000	371000	100.948	100.948
		AtMsOa	1	5	350000	350000	105.634	105.634
		AtMsOa	1	6	200000	200000	99.0566	99.0566
		AtMsOa	1	8	90001	90001	95.3271	95.3271
		AtMsOa	1	12	3	3	100.948	100.948
		AtMsOa	2	0	6.26667e+07	NA	100	NA
		AtMsOa	2	1	3800000	3800000	99.095	99.095
		AtMsOa	2	2	2640000	2640000	99.5261	99.5261
		AtMsOa	2	3	1340000	1340000	100	100
		AtMsOa	2	4	297000	297000	102.37	102.37
		AtMsOa	2	5	340000	340000	98.5915	98.5915
		AtMsOa	2	6	105000	105000	96.2264	96.2264
		AtMsOa	2	8	29501	29501	93.9252	93.9252
		AtMsOa	2	12	3	3	100.948	100.948
		AtMsOa	3	0	7.33333e+07	NA	100	NA
		AtMsOa	3	1	2840000	2840000	101.81	101.81
		AtMsOa	3	2	2840000	2840000	99.5261	99.5261
		AtMsOa	3	3	1110000	1110000	98.5714	98.5714
		AtMsOa	3	4	291200	291200	105.213	105.213
		AtMsOa	3	5	263000	263000	97.1831	97.1831
		AtMsOa	3	6	190000	190000	96.2264	96.2264
		AtMsOa	3	8	330201	330201	100.935	100.935
		AtMsOa	3	12	3	3	100.948	100.948
		AtCtOa	1	0	36000000	NA	100	NA
		AtCtOa	1	1	943000	943000	100.452	100.452
		AtCtOa	1	2	9110000	9110000	95.2607	95.2607
		AtCtOa	1	3	11430000	11430000	97.1429	97.1429
		AtCtOa	1	4	31180000	31180000	103.791	103.791
		AtCtOa	1	5	117500000	117500000	85.9155	85.9155
		AtCtOa	1	6	491900000	491900000	82.0755	82.0755
		AtCtOa	1	8	198100000	198100000	84.1121	84.1121
		AtCtOa	1	12	223400000	223400000	78.1991	78.1991
		AtCtOa	2	0	2.73333e+07	NA	100	NA
		AtCtOa	2	1	926000	926000	97.7376	97.7376
		AtCtOa	2	2	5360000	5360000	92.4171	92.4171
		AtCtOa	2	3	8780000	8780000	95.7143	95.7143
		AtCtOa	2	4	6140000	6140000	90.9953	90.9953
		AtCtOa	2	5	128400000	128400000	85.9155	85.9155
		AtCtOa	2	6	487900000	487900000	80.6604	80.6604
		AtCtOa	2	8	395400000	395400000	79.9065	79.9065
		AtCtOa	2	12	493000000	493000000	75.3555	75.3555
		AtCtOa	3	0	32000000	NA	100	NA
		AtCtOa	3	1	1003000	1003000	99.095	99.095
		AtCtOa	3	2	5830000	5830000	93.8389	93.8389
		AtCtOa	3	3	12590000	12590000	102.857	102.857
		AtCtOa	3	4	11040000	11040000	99.5261	99.5261
		AtCtOa	3	5	98500000	98500000	90.1408	90.1408
		AtCtOa	3	6	617900000	617900000	83.4906	83.4906
		AtCtOa	3	8	351100000	351100000	82.7103	82.7103
		AtCtOa	3	12	158400000	158400000	76.7773	76.7773
		AtCtMs	1	0	5.86667e+07	NA	100	NA
		AtCtMs	1	1	3897000	3897000	99.095	99.095
		AtCtMs	1	2	17170000	17170000	98.1043	98.1043
		AtCtMs	1	3	11800000	11800000	98.5714	98.5714
		AtCtMs	1	4	11000000	11000000	92.4171	92.4171
		AtCtMs	1	5	93700000	93700000	84.507	84.507
		AtCtMs	1	6	491400000	491400000	76.4151	76.4151
		AtCtMs	1	8	283100000	283100000	75.7009	75.7009
		AtCtMs	1	12	303100000	303100000	73.9336	73.9336
		AtCtMs	2	0	6.06667e+07	NA	100	NA
		AtCtMs	2	1	4835000	4835000	100.452	100.452
		AtCtMs	2	2	19350000	19350000	90.9953	90.9953
		AtCtMs	2	3	20700000	20700000	94.2857	94.2857
		AtCtMs	2	4	14800000	14800000	92.4171	92.4171
		AtCtMs	2	5	148800000	148800000	84.507	84.507
		AtCtMs	2	6	363600000	363600000	76.4151	76.4151
		AtCtMs	2	8	314900000	314900000	74.2991	74.2991
		AtCtMs	2	12	183200000	183200000	76.7773	76.7773
		AtCtMs	3	0	66000000	NA	100	NA
		AtCtMs	3	1	4952400	4952400	95.0226	95.0226
		AtCtMs	3	2	11800000	11800000	92.4171	92.4171
		AtCtMs	3	3	12500000	12500000	94.2857	94.2857
		AtCtMs	3	4	10600000	10600000	90.9953	90.9953
		AtCtMs	3	5	68000000	68000000	88.7324	88.7324
		AtCtMs	3	6	610700000	610700000	82.0755	82.0755
		AtCtMs	3	8	387200000	387200000	79.9065	79.9065
		AtCtMs	3	12	352260000	352260000	76.7773	76.7773
		AtCtMsOa	1	0	7.06667e+07	NA	100	NA
		AtCtMsOa	1	1	3390000	3390000	99.095	99.095
		AtCtMsOa	1	2	11720000	11720000	92.4171	92.4171
		AtCtMsOa	1	3	14000000	14000000	92.8571	92.8571
		AtCtMsOa	1	4	34400000	34400000	96.6825	96.6825
		AtCtMsOa	1	5	214000000	214000000	87.3239	87.3239
		AtCtMsOa	1	6	357300000	357300000	77.8302	77.8302
		AtCtMsOa	1	8	206900000	206900000	77.1028	77.1028
		AtCtMsOa	1	12	395600000	395600000	71.09	71.09
		AtCtMsOa	2	0	6.86667e+07	NA	100	NA
		AtCtMsOa	2	1	3966000	3966000	97.7376	97.7376
		AtCtMsOa	2	2	12920000	12920000	89.5735	89.5735
		AtCtMsOa	2	3	14200000	14200000	95.7143	95.7143
		AtCtMsOa	2	4	4400000	4400000	95.2607	95.2607
		AtCtMsOa	2	5	201000000	201000000	85.9155	85.9155
		AtCtMsOa	2	6	187800000	187800000	79.2453	79.2453
		AtCtMsOa	2	8	211700000	211700000	79.9065	79.9065
		AtCtMsOa	2	12	294600000	294600000	72.5118	72.5118
		AtCtMsOa	3	0	7.86667e+07	NA	100	NA
		AtCtMsOa	3	1	4480000	4480000	96.3801	96.3801
		AtCtMsOa	3	2	13740000	13740000	89.5735	89.5735
		AtCtMsOa	3	3	13800000	13800000	92.8571	92.8571
		AtCtMsOa	3	4	8300000	8300000	98.1043	98.1043
		AtCtMsOa	3	5	129000000	129000000	87.3239	87.3239
		AtCtMsOa	3	6	474500000	474500000	80.6604	80.6604
		AtCtMsOa	3	8	249400000	249400000	78.5047	78.5047
		AtCtMsOa	3	12	86100000	86100000	73.9336	73.9336

## Sheet: Figure S4 B
		Figure	S4 B
		Experiment date	2018-12-01
		Description	Correlation between AUC and AAC in MWF
			Only use the data in the black square
							Treatment	AUC	AAC
							At	9499802	-31.1537
							At	8.18707e+06	-33.2943
							At	12045000	-26.2921
							At+Ct	2956580000	125.717
							At+Ct	3083986667	139.043
							At+Ct+Ms	2359500333	187.712
							At+Ct+Ms	2095318333	196.268
							At+Ct+Ms	2923022400	172.16
							At+Ct+Ms+Oa	2260693333	191.391
							At+Ct+Ms+Oa	1776819333	182.187
							At+Ct+Ms+Oa	1840803333	181.389
							At+Ct+Oa	1967113000	135.589
							At+Ct+Oa	3067322667	175.799
							At+Ct+Oa	2441913000	137.621
							At+Ms	4.38273e+07	-20.5403
							At+Ms	4.52118e+07	6.38962
							At+Ms	5.00948e+07	-35.2403
							At+MsOa	3.99193e+07	11.0435
							At+MsOa	3.99963e+07	22.4066
							At+MsOa	4.52865e+07	-1.34291
							At+Oa	27196505	-39.5962
							At+Oa	2.87287e+07	-18.4822
							At+Oa	2.23103e+07	-26.2763
							Ct	59301400	45.2507
							Ct	64307100	55.0082
							Ct	5.99174e+07	34.4887
							Ct+Ms	2.13235e+08	106.497
							Ct+Ms	3.21869e+08	141.832
							Ct+Ms	199653700	95.2826
							Ct+Ms+Oa	2692443333	166.521
							Ct+Ms+Oa	2397273667	191.118
							Ct+Ms+Oa	2155460333	167.652
							Ct+Oa	1076050900	124.162
							Ct+Oa	856080400	112.144
							Ct+Oa	902840600	114.983
							Ms	2.02057e+07	-11.4195
							Ms	2.42368e+07	-38.2808
							Ms	2.69505e+07	-35.424
							Ms+Oa	3.91808e+07	-8.48297
							Ms+Oa	4.34667e+07	0.511721
							Ms+Oa	4.70092e+07	-9.98023
							Oa	6540255	-49.4156
							Oa	4401855	-35.3928
							Oa	6.86229e+06	-40.9117

## Sheet: Figure S5 A-D
	Figure	S5 A-D
	Experiment date	2018-12-01
	Description	CFU of triplicate monocultures and pairwise cocultures in MWF
		Only use the data in the black square
	NEW (december 2018)
	1	At 1	At 2	At 3	Ct 1	Ct 2	Ct 3	Ms 1	Ms 2	Ms 3	Oa 1	Oa 2	Oa 3		1	At 1	At 2	At 3	Ct 1	Ct 2	Ct 3	Ms 1	Ms 2	Ms 3	Oa 1	Oa 2	Oa 3			Treatment	Species	Rep	Time	CFU
	0	18	16	20	NA	NA	NA	NA	NA	NA	NA	NA	NA		0	24000000	2.13333e+07	2.66667e+07	NA	NA	NA	NA	NA	NA	NA	NA	NA			At400	At	1	0	24000000
	1	36	22	22	NA	NA	NA	NA	NA	NA	NA	NA	NA		1	3600000	2200000	2200000	NA	NA	NA	NA	NA	NA	NA	NA	NA			At400	At	1	1	3600000
	2	34	18	11	NA	NA	NA	NA	NA	NA	NA	NA	NA		2	3400000	1800000	1100000	NA	NA	NA	NA	NA	NA	NA	NA	NA			At400	At	1	2	3400000
	3	20	13	27	NA	NA	NA	NA	NA	NA	NA	NA	NA		3	2000000	1300000	2700000	NA	NA	NA	NA	NA	NA	NA	NA	NA			At400	At	1	3	2000000
	4	22	29	31	NA	NA	NA	NA	NA	NA	NA	NA	NA		4	2200000	2900000	310000	NA	NA	NA	NA	NA	NA	NA	NA	NA			At400	At	1	4	2200000
	5	44	36	44	NA	NA	NA	NA	NA	NA	NA	NA	NA		5	44000	36000	440000	NA	NA	NA	NA	NA	NA	NA	NA	NA			At400	At	1	5	44000
	6	46	67	18	NA	NA	NA	NA	NA	NA	NA	NA	NA		6	4600000	6700000	18000000	NA	NA	NA	NA	NA	NA	NA	NA	NA			At400	At	1	6	4600000
	8	7	13	5	NA	NA	NA	NA	NA	NA	NA	NA	NA		8	70000000	13000000	50000000	NA	NA	NA	NA	NA	NA	NA	NA	NA			At400	At	1	8	70000000
	12	11	89	16	NA	NA	NA	NA	NA	NA	NA	NA	NA		12	110000000	89000000	160000000	NA	NA	NA	NA	NA	NA	NA	NA	NA			At400	At	1	12	110000000
																														At400	At	2	0	2.13333e+07
	2	At 1	At 2	At 3	Ct 1	Ct 2	Ct 3	Ms 1	Ms 2	Ms 3	Oa 1	Oa 2	Oa 3		2	At 1	At 2	At 3	Ct 1	Ct 2	Ct 3	Ms 1	Ms 2	Ms 3	Oa 1	Oa 2	Oa 3			At400	At	2	1	2200000
	0	NA	NA	NA	8	9	7	NA	NA	NA	NA	NA	NA		0	NA	NA	NA	1.06667e+07	12000000	9.33333e+06	NA	NA	NA	NA	NA	NA			At400	At	2	2	1800000
	1	NA	NA	NA	64	12	66	NA	NA	NA	NA	NA	NA		1	NA	NA	NA	64000	12000	66000	NA	NA	NA	NA	NA	NA			At400	At	2	3	1300000
	2	NA	NA	NA	21	10	22	NA	NA	NA	NA	NA	NA		2	NA	NA	NA	2100000	1000000	2200000	NA	NA	NA	NA	NA	NA			At400	At	2	4	2900000
	3	NA	NA	NA	15	12	15	NA	NA	NA	NA	NA	NA		3	NA	NA	NA	1500000	1200000	1500000	NA	NA	NA	NA	NA	NA			At400	At	2	5	36000
	4	NA	NA	NA	41	22	32	NA	NA	NA	NA	NA	NA		4	NA	NA	NA	4100000	2200000	3200000	NA	NA	NA	NA	NA	NA			At400	At	2	6	6700000
	5	NA	NA	NA	55	76	60	NA	NA	NA	NA	NA	NA		5	NA	NA	NA	5500000	7600000	6000000	NA	NA	NA	NA	NA	NA			At400	At	2	8	13000000
	6	NA	NA	NA	30	12	28	NA	NA	NA	NA	NA	NA		6	NA	NA	NA	3000000	1200000	2800000	NA	NA	NA	NA	NA	NA			At400	At	2	12	89000000
	8	NA	NA	NA	25	13	26	NA	NA	NA	NA	NA	NA		8	NA	NA	NA	2500000	1300000	2600000	NA	NA	NA	NA	NA	NA			At400	At	3	0	2.66667e+07
	12	NA	NA	NA	10	11	79	NA	NA	NA	NA	NA	NA		12	NA	NA	NA	1000000	1100000	790000	NA	NA	NA	NA	NA	NA			At400	At	3	1	2200000
																														At400	At	3	2	1100000
	3	At 1	At 2	At 3	Ct 1	Ct 2	Ct 3	Ms 1	Ms 2	Ms 3	Oa 1	Oa 2	Oa 3		3	At 1	At 2	At 3	Ct 1	Ct 2	Ct 3	Ms 1	Ms 2	Ms 3	Oa 1	Oa 2	Oa 3			At400	At	3	3	2700000
	0	NA	NA	NA	NA	NA	NA	49	55	54	NA	NA	NA		0	NA	NA	NA	NA	NA	NA	6.53333e+07	7.33333e+07	72000000	NA	NA	NA			At400	At	3	4	310000
	1	NA	NA	NA	NA	NA	NA	39	68	24	NA	NA	NA		1	NA	NA	NA	NA	NA	NA	3900000	6800000	2400000	NA	NA	NA			At400	At	3	5	440000
	2	NA	NA	NA	NA	NA	NA	73	23	50	NA	NA	NA		2	NA	NA	NA	NA	NA	NA	7300000	2300000	5000000	NA	NA	NA			At400	At	3	6	18000000
	3	NA	NA	NA	NA	NA	NA	11	17	6	NA	NA	NA		3	NA	NA	NA	NA	NA	NA	1100000	1700000	600000	NA	NA	NA			At400	At	3	8	50000000
	4	NA	NA	NA	NA	NA	NA	43	29	31	NA	NA	NA		4	NA	NA	NA	NA	NA	NA	430000	290000	310000	NA	NA	NA			At400	At	3	12	160000000
	5	NA	NA	NA	NA	NA	NA	16	20	20	NA	NA	NA		5	NA	NA	NA	NA	NA	NA	160000	200000	200000	NA	NA	NA			At200	At	1	0	12000000
	6	NA	NA	NA	NA	NA	NA	14	12	9	NA	NA	NA		6	NA	NA	NA	NA	NA	NA	140000	120000	90000	NA	NA	NA			At200	At	1	1	1500000
	8	NA	NA	NA	NA	NA	NA	56	15	0	NA	NA	NA		8	NA	NA	NA	NA	NA	NA	5600	1500	1	NA	NA	NA			At200	At	1	2	1600000
	12	NA	NA	NA	NA	NA	NA	0	0	0	NA	NA	NA		12	NA	NA	NA	NA	NA	NA	1	1	1	NA	NA	NA			At200	At	1	3	260000
																														At200	At	1	4	90000
	4	At 1	At 2	At 3	Ct 1	Ct 2	Ct 3	Ms 1	Ms 2	Ms 3	Oa 1	Oa 2	Oa 3		4	At 1	At 2	At 3	Ct 1	Ct 2	Ct 3	Ms 1	Ms 2	Ms 3	Oa 1	Oa 2	Oa 3			At200	At	1	5	120000
	0	NA	NA	NA	NA	NA	NA	NA	NA	NA	11	18	14		0	NA	NA	NA	NA	NA	NA	NA	NA	NA	1.46667e+07	24000000	1.86667e+07			At200	At	1	6	150000
	1	NA	NA	NA	NA	NA	NA	NA	NA	NA	8	7	9		1	NA	NA	NA	NA	NA	NA	NA	NA	NA	800000	700000	900000			At200	At	1	8	130000
	2	NA	NA	NA	NA	NA	NA	NA	NA	NA	47	54	53		2	NA	NA	NA	NA	NA	NA	NA	NA	NA	470000	540000	530000			At200	At	1	12	67000
	3	NA	NA	NA	NA	NA	NA	NA	NA	NA	46	41	40		3	NA	NA	NA	NA	NA	NA	NA	NA	NA	460000	410000	400000			At200	At	2	0	1.06667e+07
	4	NA	NA	NA	NA	NA	NA	NA	NA	NA	26	28	41		4	NA	NA	NA	NA	NA	NA	NA	NA	NA	260000	280000	410000			At200	At	2	1	1300000
	5	NA	NA	NA	NA	NA	NA	NA	NA	NA	81	70	84		5	NA	NA	NA	NA	NA	NA	NA	NA	NA	81000	70000	84000			At200	At	2	2	1400000
	6	NA	NA	NA	NA	NA	NA	NA	NA	NA	10	0	3		6	NA	NA	NA	NA	NA	NA	NA	NA	NA	1000	1	300			At200	At	2	3	400000
	8	NA	NA	NA	NA	NA	NA	NA	NA	NA	0	0	0		8	NA	NA	NA	NA	NA	NA	NA	NA	NA	1	1	1			At200	At	2	4	180000
	12	NA	NA	NA	NA	NA	NA	NA	NA	NA	0	0	0		12	NA	NA	NA	NA	NA	NA	NA	NA	NA	1	1	1			At200	At	2	5	1200000
																														At200	At	2	6	1300000
	5	At 1	At 2	At 3	Ct 1	Ct 2	Ct 3	Ms 1	Ms 2	Ms 3	Oa 1	Oa 2	Oa 3		5	At 1	At 2	At 3	Ct 1	Ct 2	Ct 3	Ms 1	Ms 2	Ms 3	Oa 1	Oa 2	Oa 3			At200	At	2	8	1600000
	0	18	16	20	NA	NA	NA	NA	NA	NA	NA	NA	NA		0	12000000	1.06667e+07	1.33333e+07	NA	NA	NA	NA	NA	NA	NA	NA	NA			At200	At	2	12	1900000
	1	15	13	26	NA	NA	NA	NA	NA	NA	NA	NA	NA		1	1500000	1300000	2600000	NA	NA	NA	NA	NA	NA	NA	NA	NA			At200	At	3	0	1.33333e+07
	2	16	14	28	NA	NA	NA	NA	NA	NA	NA	NA	NA		2	1600000	1400000	2800000	NA	NA	NA	NA	NA	NA	NA	NA	NA			At200	At	3	1	2600000
	3	26	40	27	NA	NA	NA	NA	NA	NA	NA	NA	NA		3	260000	400000	270000	NA	NA	NA	NA	NA	NA	NA	NA	NA			At200	At	3	2	2800000
	4	9	18	9	NA	NA	NA	NA	NA	NA	NA	NA	NA		4	90000	180000	900000	NA	NA	NA	NA	NA	NA	NA	NA	NA			At200	At	3	3	270000
	5	12	12	16	NA	NA	NA	NA	NA	NA	NA	NA	NA		5	120000	1200000	1600000	NA	NA	NA	NA	NA	NA	NA	NA	NA			At200	At	3	4	900000
	6	15	13	21	NA	NA	NA	NA	NA	NA	NA	NA	NA		6	150000	1300000	2100000	NA	NA	NA	NA	NA	NA	NA	NA	NA			At200	At	3	5	1600000
	8	13	16	19	NA	NA	NA	NA	NA	NA	NA	NA	NA		8	130000	1600000	19000000	NA	NA	NA	NA	NA	NA	NA	NA	NA			At200	At	3	6	2100000
	12	67	19	12	NA	NA	NA	NA	NA	NA	NA	NA	NA		12	67000	1900000	12000000	NA	NA	NA	NA	NA	NA	NA	NA	NA			At200	At	3	8	19000000
																														At200	At	3	12	12000000
	6	At 1	At 2	At 3	Ct 1	Ct 2	Ct 3	Ms 1	Ms 2	Ms 3	Oa 1	Oa 2	Oa 3		6	At 1	At 2	At 3	Ct 1	Ct 2	Ct 3	Ms 1	Ms 2	Ms 3	Oa 1	Oa 2	Oa 3			Ct400	Ct	1	0	1.06667e+07
	0	NA	NA	NA	8	9	7	NA	NA	NA	NA	NA	NA		0	NA	NA	NA	5.33333e+06	6000000	4.66667e+06	NA	NA	NA	NA	NA	NA			Ct400	Ct	1	1	64000
	1	NA	NA	NA	41	34	21	NA	NA	NA	NA	NA	NA		1	NA	NA	NA	41000	34000	21000	NA	NA	NA	NA	NA	NA			Ct400	Ct	1	2	2100000
	2	NA	NA	NA	46	38	29	NA	NA	NA	NA	NA	NA		2	NA	NA	NA	460000	380000	290000	NA	NA	NA	NA	NA	NA			Ct400	Ct	1	3	1500000
	3	NA	NA	NA	14	11	5	NA	NA	NA	NA	NA	NA		3	NA	NA	NA	1400000	1100000	500000	NA	NA	NA	NA	NA	NA			Ct400	Ct	1	4	4100000
	4	NA	NA	NA	8	13	16	NA	NA	NA	NA	NA	NA		4	NA	NA	NA	800000	1300000	1600000	NA	NA	NA	NA	NA	NA			Ct400	Ct	1	5	5500000
	5	NA	NA	NA	88	76	34	NA	NA	NA	NA	NA	NA		5	NA	NA	NA	880000	760000	340000	NA	NA	NA	NA	NA	NA			Ct400	Ct	1	6	3000000
	6	NA	NA	NA	12	17	18	NA	NA	NA	NA	NA	NA		6	NA	NA	NA	1200000	1700000	1800000	NA	NA	NA	NA	NA	NA			Ct400	Ct	1	8	2500000
	8	NA	NA	NA	20	13	17	NA	NA	NA	NA	NA	NA		8	NA	NA	NA	2000000	1300000	1700000	NA	NA	NA	NA	NA	NA			Ct400	Ct	1	12	1000000
	12	NA	NA	NA	12	13	13	NA	NA	NA	NA	NA	NA		12	NA	NA	NA	1200000	1300000	1300000	NA	NA	NA	NA	NA	NA			Ct400	Ct	2	0	12000000
																														Ct400	Ct	2	1	12000
	7	At 1	At 2	At 3	Ct 1	Ct 2	Ct 3	Ms 1	Ms 2	Ms 3	Oa 1	Oa 2	Oa 3		7	At 1	At 2	At 3	Ct 1	Ct 2	Ct 3	Ms 1	Ms 2	Ms 3	Oa 1	Oa 2	Oa 3			Ct400	Ct	2	2	1000000
	0	NA	NA	NA	NA	NA	NA	49	55	54	NA	NA	NA		0	NA	NA	NA	NA	NA	NA	3.26667e+07	3.66667e+07	36000000	NA	NA	NA			Ct400	Ct	2	3	1200000
	1	NA	NA	NA	NA	NA	NA	9	17	19	NA	NA	NA		1	NA	NA	NA	NA	NA	NA	900000	1700000	1900000	NA	NA	NA			Ct400	Ct	2	4	2200000
	2	NA	NA	NA	NA	NA	NA	19	18	13	NA	NA	NA		2	NA	NA	NA	NA	NA	NA	1900000	1800000	1300000	NA	NA	NA			Ct400	Ct	2	5	7600000
	3	NA	NA	NA	NA	NA	NA	22	23	26	NA	NA	NA		3	NA	NA	NA	NA	NA	NA	2200000	2300000	2600000	NA	NA	NA			Ct400	Ct	2	6	1200000
	4	NA	NA	NA	NA	NA	NA	29	18	16	NA	NA	NA		4	NA	NA	NA	NA	NA	NA	290000	180000	160000	NA	NA	NA			Ct400	Ct	2	8	1300000
	5	NA	NA	NA	NA	NA	NA	56	9	8	NA	NA	NA		5	NA	NA	NA	NA	NA	NA	56000	90000	80000	NA	NA	NA			Ct400	Ct	2	12	1100000
	6	NA	NA	NA	NA	NA	NA	8	9	14	NA	NA	NA		6	NA	NA	NA	NA	NA	NA	8000	9000	14000	NA	NA	NA			Ct400	Ct	3	0	9.33333e+06
	8	NA	NA	NA	NA	NA	NA	0	16	0	NA	NA	NA		8	NA	NA	NA	NA	NA	NA	1	1600	1	NA	NA	NA			Ct400	Ct	3	1	66000
	12	NA	NA	NA	NA	NA	NA	0	0	0	NA	NA	NA		12	NA	NA	NA	NA	NA	NA	1	1	1	NA	NA	NA			Ct400	Ct	3	2	2200000
																														Ct400	Ct	3	3	1500000
	8	At 1	At 2	At 3	Ct 1	Ct 2	Ct 3	Ms 1	Ms 2	Ms 3	Oa 1	Oa 2	Oa 3		8	At 1	At 2	At 3	Ct 1	Ct 2	Ct 3	Ms 1	Ms 2	Ms 3	Oa 1	Oa 2	Oa 3			Ct400	Ct	3	4	3200000
	0	NA	NA	NA	NA	NA	NA	NA	NA	NA	11	18	14		0	NA	NA	NA	NA	NA	NA	NA	NA	NA	7.33333e+06	12000000	9.33333e+06			Ct400	Ct	3	5	6000000
	1	NA	NA	NA	NA	NA	NA	NA	NA	NA	33	44	36		1	NA	NA	NA	NA	NA	NA	NA	NA	NA	330000	440000	360000			Ct400	Ct	3	6	2800000
	2	NA	NA	NA	NA	NA	NA	NA	NA	NA	8	11	14		2	NA	NA	NA	NA	NA	NA	NA	NA	NA	80000	110000	140000			Ct400	Ct	3	8	2600000
	3	NA	NA	NA	NA	NA	NA	NA	NA	NA	9	12	26		3	NA	NA	NA	NA	NA	NA	NA	NA	NA	90000	120000	260000			Ct400	Ct	3	12	790000
	4	NA	NA	NA	NA	NA	NA	NA	NA	NA	10	4	9		4	NA	NA	NA	NA	NA	NA	NA	NA	NA	100000	40000	90000			Ct200	Ct	1	0	5.33333e+06
	5	NA	NA	NA	NA	NA	NA	NA	NA	NA	36	32	43		5	NA	NA	NA	NA	NA	NA	NA	NA	NA	3600	3200	4300			Ct200	Ct	1	1	41000
	6	NA	NA	NA	NA	NA	NA	NA	NA	NA	0	0	0		6	NA	NA	NA	NA	NA	NA	NA	NA	NA	1	1	1			Ct200	Ct	1	2	460000
	8	NA	NA	NA	NA	NA	NA	NA	NA	NA	0	0	0		8	NA	NA	NA	NA	NA	NA	NA	NA	NA	1	1	1			Ct200	Ct	1	3	1400000
	12	NA	NA	NA	NA	NA	NA	NA	NA	NA	0	0	0		12	NA	NA	NA	NA	NA	NA	NA	NA	NA	1	1	1			Ct200	Ct	1	4	800000
																														Ct200	Ct	1	5	880000
	9	At 1	At 2	At 3	Ct 1	Ct 2	Ct 3	Ms 1	Ms 2	Ms 3	Oa 1	Oa 2	Oa 3		9	At 1	At 2	At 3	Ct 1	Ct 2	Ct 3	Ms 1	Ms 2	Ms 3	Oa 1	Oa 2	Oa 3			Ct200	Ct	1	6	1200000
	0	18	16	20	8	9	7	NA	NA	NA	NA	NA	NA		0	6000000	5.33333e+06	6.66667e+06	2.66667e+06	3000000	2.33333e+06	NA	NA	NA	NA	NA	NA			Ct200	Ct	1	8	2000000
	1	61	37	39	11	5	7	NA	NA	NA	NA	NA	NA		1	610000	370000	390000	1100000	500000	700000	NA	NA	NA	NA	NA	NA			Ct200	Ct	1	12	1200000
	2	8	7	6	23	12	19	NA	NA	NA	NA	NA	NA		2	800000	700000	600000	2300000	1200000	1900000	NA	NA	NA	NA	NA	NA			Ct200	Ct	2	0	6000000
	3	18	26	17	10	24	16	NA	NA	NA	NA	NA	NA		3	1800000	2600000	1700000	1000000	2400000	1600000	NA	NA	NA	NA	NA	NA			Ct200	Ct	2	1	34000
	4	29	11	15	33	22	24	NA	NA	NA	NA	NA	NA		4	29000000	11000000	15000000	3300000	2200000	2400000	NA	NA	NA	NA	NA	NA			Ct200	Ct	2	2	380000
	5	21	15	26	30	31	37	NA	NA	NA	NA	NA	NA		5	210000000	150000000	260000000	3000000	3100000	3700000	NA	NA	NA	NA	NA	NA			Ct200	Ct	2	3	1100000
	6	41	25	39	43	44	55	NA	NA	NA	NA	NA	NA		6	410000000	250000000	390000000	4300000	4400000	5500000	NA	NA	NA	NA	NA	NA			Ct200	Ct	2	4	1300000
	8	36	31	51	30	43	68	NA	NA	NA	NA	NA	NA		8	360000000	310000000	510000000	3000000	4300000	6800000	NA	NA	NA	NA	NA	NA			Ct200	Ct	2	5	760000
	12	19	17	14	14	11	8	NA	NA	NA	NA	NA	NA		12	190000000	170000000	140000000	1400000	1100000	800000	NA	NA	NA	NA	NA	NA			Ct200	Ct	2	6	1700000
																														Ct200	Ct	2	8	1300000
	10	At 1	At 2	At 3	Ct 1	Ct 2	Ct 3	Ms 1	Ms 2	Ms 3	Oa 1	Oa 2	Oa 3		10	At 1	At 2	At 3	Ct 1	Ct 2	Ct 3	Ms 1	Ms 2	Ms 3	Oa 1	Oa 2	Oa 3			Ct200	Ct	2	12	1300000
	0	18	16	20	NA	NA	NA	49	55	54	NA	NA	NA		0	6000000	5.33333e+06	6.66667e+06	NA	NA	NA	1.63333e+07	1.83333e+07	18000000	NA	NA	NA			Ct200	Ct	3	0	4.66667e+06
	1	16	10	9	NA	NA	NA	17	11	15	NA	NA	NA		1	1600000	1000000	900000	NA	NA	NA	1700000	1100000	1500000	NA	NA	NA			Ct200	Ct	3	1	21000
	2	6	4	3	NA	NA	NA	14	13	11	NA	NA	NA		2	600000	400000	300000	NA	NA	NA	1400000	1300000	1100000	NA	NA	NA			Ct200	Ct	3	2	290000
	3	19	9	5	NA	NA	NA	54	61	12	NA	NA	NA		3	190000	90000	50000	NA	NA	NA	540000	610000	1200000	NA	NA	NA			Ct200	Ct	3	3	500000
	4	8	8	56	NA	NA	NA	13	31	30	NA	NA	NA		4	80000	80000	56000	NA	NA	NA	130000	310000	300000	NA	NA	NA			Ct200	Ct	3	4	1600000
	5	9	6	7	NA	NA	NA	8	9	13	NA	NA	NA		5	90000	60000	70000	NA	NA	NA	80000	90000	130000	NA	NA	NA			Ct200	Ct	3	5	340000
	6	11	8	12	NA	NA	NA	21	7	7	NA	NA	NA		6	110000	8000	120000	NA	NA	NA	21000	70000	7000	NA	NA	NA			Ct200	Ct	3	6	1800000
	8	21	16	18	NA	NA	NA	16	11	1	NA	NA	NA		8	210000	160000	180000	NA	NA	NA	1600	1100	100	NA	NA	NA			Ct200	Ct	3	8	1700000
	12	13	4	19	NA	NA	NA	9	8	7	NA	NA	NA		12	1300000	400000	1900000	NA	NA	NA	90000	80000	70000	NA	NA	NA			Ct200	Ct	3	12	1300000
																														Ms400	Ms	1	0	6.53333e+07
	11	At 1	At 2	At 3	Ct 1	Ct 2	Ct 3	Ms 1	Ms 2	Ms 3	Oa 1	Oa 2	Oa 3		11	At 1	At 2	At 3	Ct 1	Ct 2	Ct 3	Ms 1	Ms 2	Ms 3	Oa 1	Oa 2	Oa 3			Ms400	Ms	1	1	3900000
	0	18	16	20	NA	NA	NA	NA	NA	NA	11	18	14		0	6000000	5.33333e+06	6.66667e+06	NA	NA	NA	NA	NA	NA	3.66667e+06	6000000	4.66667e+06			Ms400	Ms	1	2	7300000
	1	9	16	9	NA	NA	NA	NA	NA	NA	5	4	2		1	900000	160000	900000	NA	NA	NA	NA	NA	NA	500000	400000	200000			Ms400	Ms	1	3	1100000
	2	6	4	5	NA	NA	NA	NA	NA	NA	9	8	28		2	600000	400000	500000	NA	NA	NA	NA	NA	NA	90000	80000	280000			Ms400	Ms	1	4	430000
	3	20	22	11	NA	NA	NA	NA	NA	NA	10	8	11		3	200000	220000	110000	NA	NA	NA	NA	NA	NA	100000	80000	110000			Ms400	Ms	1	5	160000
	4	11	7	7	NA	NA	NA	NA	NA	NA	45	36	28		4	11000	70000	700000	NA	NA	NA	NA	NA	NA	45000	36000	28000			Ms400	Ms	1	6	140000
	5	26	23	15	NA	NA	NA	NA	NA	NA	6	9	15		5	26000	23000	15000	NA	NA	NA	NA	NA	NA	600	900	1500			Ms400	Ms	1	8	5600
	6	9	21	12	NA	NA	NA	NA	NA	NA	0	0	0		6	9000	21000	1200	NA	NA	NA	NA	NA	NA	1	1	1			Ms400	Ms	1	12	1
	8	16	6	0	NA	NA	NA	NA	NA	NA	0	0	0		8	16000	6000	1	NA	NA	NA	NA	NA	NA	1	1	1			Ms400	Ms	2	0	7.33333e+07
	12	3	14	12	NA	NA	NA	NA	NA	NA	0	0	0		12	300	14000	1	NA	NA	NA	NA	NA	NA	1	1	1			Ms400	Ms	2	1	6800000
																														Ms400	Ms	2	2	2300000
	12	At 1	At 2	At 3	Ct 1	Ct 2	Ct 3	Ms 1	Ms 2	Ms 3	Oa 1	Oa 2	Oa 3		12	At 1	At 2	At 3	Ct 1	Ct 2	Ct 3	Ms 1	Ms 2	Ms 3	Oa 1	Oa 2	Oa 3			Ms400	Ms	2	3	1700000
	0	NA	NA	NA	8	9	7	49	55	54	NA	NA	NA		0	NA	NA	NA	2.66667e+06	3000000	2.33333e+06	1.63333e+07	1.83333e+07	18000000	NA	NA	NA			Ms400	Ms	2	4	290000
	1	NA	NA	NA	89	44	69	17	7	11	NA	NA	NA		1	NA	NA	NA	89000	44000	69000	1700000	700000	1100000	NA	NA	NA			Ms400	Ms	2	5	200000
	2	NA	NA	NA	57	22	24	15	14	17	NA	NA	NA		2	NA	NA	NA	5700000	2200000	2400000	1500000	1400000	1700000	NA	NA	NA			Ms400	Ms	2	6	120000
	3	NA	NA	NA	26	16	24	20	15	16	NA	NA	NA		3	NA	NA	NA	2600000	1600000	2400000	2000000	1500000	1600000	NA	NA	NA			Ms400	Ms	2	8	1500
	4	NA	NA	NA	16	27	22	26	10	11	NA	NA	NA		4	NA	NA	NA	1600000	2700000	2200000	2600000	1000000	1100000	NA	NA	NA			Ms400	Ms	2	12	1
	5	NA	NA	NA	71	66	55	18	22	15	NA	NA	NA		5	NA	NA	NA	7100000	6600000	5500000	1800000	2200000	1500000	NA	NA	NA			Ms400	Ms	3	0	72000000
	6	NA	NA	NA	69	71	72	33	34	29	NA	NA	NA		6	NA	NA	NA	6900000	7100000	7200000	3300000	3400000	2900000	NA	NA	NA			Ms400	Ms	3	1	2400000
	8	NA	NA	NA	81	57	53	21	14	13	NA	NA	NA		8	NA	NA	NA	8100000	5700000	5300000	2100000	1400000	1300000	NA	NA	NA			Ms400	Ms	3	2	5000000
	12	NA	NA	NA	12	13	9	9	12	27	NA	NA	NA		12	NA	NA	NA	1200000	1300000	900000	900000	1200000	2700000	NA	NA	NA			Ms400	Ms	3	3	600000
																														Ms400	Ms	3	4	310000
	13	At 1	At 2	At 3	Ct 1	Ct 2	Ct 3	Ms 1	Ms 2	Ms 3	Oa 1	Oa 2	Oa 3		13	At 1	At 2	At 3	Ct 1	Ct 2	Ct 3	Ms 1	Ms 2	Ms 3	Oa 1	Oa 2	Oa 3			Ms400	Ms	3	5	200000
	0	NA	NA	NA	8	9	7	NA	NA	NA	11	18	14		0	NA	NA	NA	2.66667e+06	3000000	2.33333e+06	NA	NA	NA	3.66667e+06	6000000	4.66667e+06			Ms400	Ms	3	6	90000
	1	NA	NA	NA	18	30	19	NA	NA	NA	17	6	12		1	NA	NA	NA	180000	300000	190000	NA	NA	NA	170000	60000	120000			Ms400	Ms	3	8	1
	2	NA	NA	NA	13	11	15	NA	NA	NA	35	18	21		2	NA	NA	NA	1300000	1100000	1500000	NA	NA	NA	350000	180000	210000			Ms400	Ms	3	12	1
	3	NA	NA	NA	24	18	24	NA	NA	NA	16	18	31		3	NA	NA	NA	2400000	1800000	2400000	NA	NA	NA	160000	180000	310000			Ms200	Ms	1	0	3.26667e+07
	4	NA	NA	NA	39	15	27	NA	NA	NA	16	9	5		4	NA	NA	NA	3900000	1500000	2700000	NA	NA	NA	1600000	900000	500000			Ms200	Ms	1	1	900000
	5	NA	NA	NA	28	29	11	NA	NA	NA	12	11	98		5	NA	NA	NA	2800000	2900000	1100000	NA	NA	NA	12000000	11000000	9800000			Ms200	Ms	1	2	1900000
	6	NA	NA	NA	36	22	23	NA	NA	NA	9	18	17		6	NA	NA	NA	3600000	2200000	2300000	NA	NA	NA	90000000	180000000	170000000			Ms200	Ms	1	3	2200000
	8	NA	NA	NA	59	54	59	NA	NA	NA	18	37	61		8	NA	NA	NA	5900000	5400000	5900000	NA	NA	NA	180000000	370000000	610000000			Ms200	Ms	1	4	290000
	12	NA	NA	NA	11	19	24	NA	NA	NA	9	11	8		12	NA	NA	NA	1100000	1900000	2400000	NA	NA	NA	90000000	110000000	80000000			Ms200	Ms	1	5	56000
																														Ms200	Ms	1	6	8000
	14	At 1	At 2	At 3	Ct 1	Ct 2	Ct 3	Ms 1	Ms 2	Ms 3	Oa 1	Oa 2	Oa 3		14	At 1	At 2	At3	Ct 1	Ct 2	Ct 3	Ms 1	Ms 2	Ms 3	Oa 1	Oa 2	Oa 3			Ms200	Ms	1	8	1
	0	NA	NA	NA	NA	NA	NA	49	55	54	11	18	14		0	NA	NA	NA	NA	NA	NA	1.63333e+07	1.83333e+07	18000000	3.66667e+06	6000000	4.66667e+06			Ms200	Ms	1	12	1
	1	NA	NA	NA	NA	NA	NA	16	10	34	4	6	9		1	NA	NA	NA	NA	NA	NA	1600000	1000000	3400000	400000	600000	900000			Ms200	Ms	2	0	3.66667e+07
	2	NA	NA	NA	NA	NA	NA	18	13	26	4	7	5		2	NA	NA	NA	NA	NA	NA	1800000	1300000	2600000	400000	700000	500000			Ms200	Ms	2	1	1700000
	3	NA	NA	NA	NA	NA	NA	6	15	16	4	2	3		3	NA	NA	NA	NA	NA	NA	600000	1500000	1600000	400000	200000	300000			Ms200	Ms	2	2	1800000
	4	NA	NA	NA	NA	NA	NA	29	17	13	14	8	15		4	NA	NA	NA	NA	NA	NA	290000	170000	130000	140000	80000	150000			Ms200	Ms	2	3	2300000
	5	NA	NA	NA	NA	NA	NA	61	12	26	2	3	5		5	NA	NA	NA	NA	NA	NA	61000	12000	260000	2000	3000	5000			Ms200	Ms	2	4	180000
	6	NA	NA	NA	NA	NA	NA	33	29	12	8	7	7		6	NA	NA	NA	NA	NA	NA	33000	29000	12000	800	700	700			Ms200	Ms	2	5	90000
	8	NA	NA	NA	NA	NA	NA	11	3	7	1	0	0		8	NA	NA	NA	NA	NA	NA	11000	3000	7000	100	1	1			Ms200	Ms	2	6	9000
	12	NA	NA	NA	NA	NA	NA	0	0	0	0	0	0		12	NA	NA	NA	NA	NA	NA	1	1	1	1	1	1			Ms200	Ms	2	8	1600
																														Ms200	Ms	2	12	1
																														Ms200	Ms	3	0	36000000
																														Ms200	Ms	3	1	1900000
																														Ms200	Ms	3	2	1300000
																														Ms200	Ms	3	3	2600000
																														Ms200	Ms	3	4	160000
																														Ms200	Ms	3	5	80000
																														Ms200	Ms	3	6	14000
																														Ms200	Ms	3	8	1
																														Ms200	Ms	3	12	1
																														Oa400	Oa	1	0	1.46667e+07
																														Oa400	Oa	1	1	800000
																														Oa400	Oa	1	2	470000
																														Oa400	Oa	1	3	460000
																														Oa400	Oa	1	4	260000
																														Oa400	Oa	1	5	81000
																														Oa400	Oa	1	6	1000
																														Oa400	Oa	1	8	1
																														Oa400	Oa	1	12	1
																														Oa400	Oa	2	0	24000000
																														Oa400	Oa	2	1	700000
																														Oa400	Oa	2	2	540000
																														Oa400	Oa	2	3	410000
																														Oa400	Oa	2	4	280000
																														Oa400	Oa	2	5	70000
																														Oa400	Oa	2	6	1
																														Oa400	Oa	2	8	1
																														Oa400	Oa	2	12	1
																														Oa400	Oa	3	0	1.86667e+07
																														Oa400	Oa	3	1	900000
																														Oa400	Oa	3	2	530000
																														Oa400	Oa	3	3	400000
																														Oa400	Oa	3	4	410000
																														Oa400	Oa	3	5	84000
																														Oa400	Oa	3	6	300
																														Oa400	Oa	3	8	1
																														Oa400	Oa	3	12	1
																														Oa200	Oa	1	0	7.33333e+06
																														Oa200	Oa	1	1	330000
																														Oa200	Oa	1	2	80000
																														Oa200	Oa	1	3	90000
																														Oa200	Oa	1	4	100000
																														Oa200	Oa	1	5	3600
																														Oa200	Oa	1	6	1
																														Oa200	Oa	1	8	1
																														Oa200	Oa	1	12	1
																														Oa200	Oa	2	0	12000000
																														Oa200	Oa	2	1	440000
																														Oa200	Oa	2	2	110000
																														Oa200	Oa	2	3	120000
																														Oa200	Oa	2	4	40000
																														Oa200	Oa	2	5	3200
																														Oa200	Oa	2	6	1
																														Oa200	Oa	2	8	1
																														Oa200	Oa	2	12	1
																														Oa200	Oa	3	0	9.33333e+06
																														Oa200	Oa	3	1	360000
																														Oa200	Oa	3	2	140000
																														Oa200	Oa	3	3	260000
																														Oa200	Oa	3	4	90000
																														Oa200	Oa	3	5	4300
																														Oa200	Oa	3	6	1
																														Oa200	Oa	3	8	1
																														Oa200	Oa	3	12	1
																														At+Ct	At	1	0	6000000
																														At+Ct	At	1	1	610000
																														At+Ct	At	1	2	800000
																														At+Ct	At	1	3	1800000
																														At+Ct	At	1	4	29000000
																														At+Ct	At	1	5	210000000
																														At+Ct	At	1	6	410000000
																														At+Ct	At	1	8	360000000
																														At+Ct	At	1	12	190000000
																														At+Ct	At	2	0	5.33333e+06
																														At+Ct	At	2	1	370000
																														At+Ct	At	2	2	700000
																														At+Ct	At	2	3	2600000
																														At+Ct	At	2	4	11000000
																														At+Ct	At	2	5	150000000
																														At+Ct	At	2	6	250000000
																														At+Ct	At	2	8	310000000
																														At+Ct	At	2	12	170000000
																														At+Ct	At	3	0	6.66667e+06
																														At+Ct	At	3	1	390000
																														At+Ct	At	3	2	600000
																														At+Ct	At	3	3	1700000
																														At+Ct	At	3	4	15000000
																														At+Ct	At	3	5	260000000
																														At+Ct	At	3	6	390000000
																														At+Ct	At	3	8	510000000
																														At+Ct	At	3	12	140000000
																														Ct+At	Ct	1	0	2.66667e+06
																														Ct+At	Ct	1	1	1100000
																														Ct+At	Ct	1	2	2300000
																														Ct+At	Ct	1	3	1000000
																														Ct+At	Ct	1	4	3300000
																														Ct+At	Ct	1	5	3000000
																														Ct+At	Ct	1	6	4300000
																														Ct+At	Ct	1	8	3000000
																														Ct+At	Ct	1	12	1400000
																														Ct+At	Ct	2	0	3000000
																														Ct+At	Ct	2	1	500000
																														Ct+At	Ct	2	2	1200000
																														Ct+At	Ct	2	3	2400000
																														Ct+At	Ct	2	4	2200000
																														Ct+At	Ct	2	5	3100000
																														Ct+At	Ct	2	6	4400000
																														Ct+At	Ct	2	8	4300000
																														Ct+At	Ct	2	12	1100000
																														Ct+At	Ct	3	0	2.33333e+06
																														Ct+At	Ct	3	1	700000
																														Ct+At	Ct	3	2	1900000
																														Ct+At	Ct	3	3	1600000
																														Ct+At	Ct	3	4	2400000
																														Ct+At	Ct	3	5	3700000
																														Ct+At	Ct	3	6	5500000
																														Ct+At	Ct	3	8	6800000
																														Ct+At	Ct	3	12	800000
																														At+Ms	At	1	0	6000000
																														At+Ms	At	1	1	1600000
																														At+Ms	At	1	2	600000
																														At+Ms	At	1	3	190000
																														At+Ms	At	1	4	80000
																														At+Ms	At	1	5	90000
																														At+Ms	At	1	6	110000
																														At+Ms	At	1	8	210000
																														At+Ms	At	1	12	1300000
																														At+Ms	At	2	0	5.33333e+06
																														At+Ms	At	2	1	1000000
																														At+Ms	At	2	2	400000
																														At+Ms	At	2	3	90000
																														At+Ms	At	2	4	80000
																														At+Ms	At	2	5	60000
																														At+Ms	At	2	6	8000
																														At+Ms	At	2	8	160000
																														At+Ms	At	2	12	400000
																														At+Ms	At	3	0	6.66667e+06
																														At+Ms	At	3	1	900000
																														At+Ms	At	3	2	300000
																														At+Ms	At	3	3	50000
																														At+Ms	At	3	4	56000
																														At+Ms	At	3	5	70000
																														At+Ms	At	3	6	120000
																														At+Ms	At	3	8	180000
																														At+Ms	At	3	12	1900000
																														Ms+At	Ms	1	0	1.63333e+07
																														Ms+At	Ms	1	1	1700000
																														Ms+At	Ms	1	2	1400000
																														Ms+At	Ms	1	3	540000
																														Ms+At	Ms	1	4	130000
																														Ms+At	Ms	1	5	80000
																														Ms+At	Ms	1	6	21000
																														Ms+At	Ms	1	8	1600
																														Ms+At	Ms	1	12	90000
																														Ms+At	Ms	2	0	1.83333e+07
																														Ms+At	Ms	2	1	1100000
																														Ms+At	Ms	2	2	1300000
																														Ms+At	Ms	2	3	610000
																														Ms+At	Ms	2	4	310000
																														Ms+At	Ms	2	5	90000
																														Ms+At	Ms	2	6	70000
																														Ms+At	Ms	2	8	1100
																														Ms+At	Ms	2	12	80000
																														Ms+At	Ms	3	0	18000000
																														Ms+At	Ms	3	1	1500000
																														Ms+At	Ms	3	2	1100000
																														Ms+At	Ms	3	3	1200000
																														Ms+At	Ms	3	4	300000
																														Ms+At	Ms	3	5	130000
																														Ms+At	Ms	3	6	7000
																														Ms+At	Ms	3	8	100
																														Ms+At	Ms	3	12	70000
																														At+Oa	At	1	0	6000000
																														At+Oa	At	1	1	900000
																														At+Oa	At	1	2	600000
																														At+Oa	At	1	3	200000
																														At+Oa	At	1	4	11000
																														At+Oa	At	1	5	26000
																														At+Oa	At	1	6	9000
																														At+Oa	At	1	8	16000
																														At+Oa	At	1	12	300
																														At+Oa	At	2	0	5.33333e+06
																														At+Oa	At	2	1	160000
																														At+Oa	At	2	2	400000
																														At+Oa	At	2	3	220000
																														At+Oa	At	2	4	70000
																														At+Oa	At	2	5	23000
																														At+Oa	At	2	6	21000
																														At+Oa	At	2	8	6000
																														At+Oa	At	2	12	14000
																														At+Oa	At	3	0	6.66667e+06
																														At+Oa	At	3	1	900000
																														At+Oa	At	3	2	500000
																														At+Oa	At	3	3	110000
																														At+Oa	At	3	4	700000
																														At+Oa	At	3	5	15000
																														At+Oa	At	3	6	1200
																														At+Oa	At	3	8	1
																														At+Oa	At	3	12	1
																														At+Oa	Oa	1	0	3.66667e+06
																														At+Oa	Oa	1	1	500000
																														At+Oa	Oa	1	2	90000
																														At+Oa	Oa	1	3	100000
																														At+Oa	Oa	1	4	45000
																														At+Oa	Oa	1	5	600
																														At+Oa	Oa	1	6	1
																														At+Oa	Oa	1	8	1
																														At+Oa	Oa	1	12	1
																														At+Oa	Oa	2	0	6000000
																														At+Oa	Oa	2	1	400000
																														At+Oa	Oa	2	2	80000
																														At+Oa	Oa	2	3	80000
																														At+Oa	Oa	2	4	36000
																														At+Oa	Oa	2	5	900
																														At+Oa	Oa	2	6	1
																														At+Oa	Oa	2	8	1
																														At+Oa	Oa	2	12	1
																														At+Oa	Oa	3	0	4.66667e+06
																														At+Oa	Oa	3	1	200000
																														At+Oa	Oa	3	2	280000
																														At+Oa	Oa	3	3	110000
																														At+Oa	Oa	3	4	28000
																														At+Oa	Oa	3	5	1500
																														At+Oa	Oa	3	6	1
																														At+Oa	Oa	3	8	1
																														At+Oa	Oa	3	12	1
																														Ct+Ms	Ct	1	0	2.66667e+06
																														Ct+Ms	Ct	1	1	89000
																														Ct+Ms	Ct	1	2	5700000
																														Ct+Ms	Ct	1	3	2600000
																														Ct+Ms	Ct	1	4	1600000
																														Ct+Ms	Ct	1	5	7100000
																														Ct+Ms	Ct	1	6	6900000
																														Ct+Ms	Ct	1	8	8100000
																														Ct+Ms	Ct	1	12	1200000
																														Ct+Ms	Ct	2	0	3000000
																														Ct+Ms	Ct	2	1	44000
																														Ct+Ms	Ct	2	2	2200000
																														Ct+Ms	Ct	2	3	1600000
																														Ct+Ms	Ct	2	4	2700000
																														Ct+Ms	Ct	2	5	6600000
																														Ct+Ms	Ct	2	6	7100000
																														Ct+Ms	Ct	2	8	5700000
																														Ct+Ms	Ct	2	12	1300000
																														Ct+Ms	Ct	3	0	2.33333e+06
																														Ct+Ms	Ct	3	1	69000
																														Ct+Ms	Ct	3	2	2400000
																														Ct+Ms	Ct	3	3	2400000
																														Ct+Ms	Ct	3	4	2200000
																														Ct+Ms	Ct	3	5	5500000
																														Ct+Ms	Ct	3	6	7200000
																														Ct+Ms	Ct	3	8	5300000
																														Ct+Ms	Ct	3	12	900000
																														Ms+Ct	Ms	1	0	1.63333e+07
																														Ms+Ct	Ms	1	1	1700000
																														Ms+Ct	Ms	1	2	1500000
																														Ms+Ct	Ms	1	3	2000000
																														Ms+Ct	Ms	1	4	2600000
																														Ms+Ct	Ms	1	5	1800000
																														Ms+Ct	Ms	1	6	3300000
																														Ms+Ct	Ms	1	8	2100000
																														Ms+Ct	Ms	1	12	900000
																														Ms+Ct	Ms	2	0	1.83333e+07
																														Ms+Ct	Ms	2	1	700000
																														Ms+Ct	Ms	2	2	1400000
																														Ms+Ct	Ms	2	3	1500000
																														Ms+Ct	Ms	2	4	1000000
																														Ms+Ct	Ms	2	5	2200000
																														Ms+Ct	Ms	2	6	3400000
																														Ms+Ct	Ms	2	8	1400000
																														Ms+Ct	Ms	2	12	1200000
																														Ms+Ct	Ms	3	0	18000000
																														Ms+Ct	Ms	3	1	1100000
																														Ms+Ct	Ms	3	2	1700000
																														Ms+Ct	Ms	3	3	1600000
																														Ms+Ct	Ms	3	4	1100000
																														Ms+Ct	Ms	3	5	1500000
																														Ms+Ct	Ms	3	6	2900000
																														Ms+Ct	Ms	3	8	1300000
																														Ms+Ct	Ms	3	12	2700000
																														Ct+Oa	Ct	1	0	2.66667e+06
																														Ct+Oa	Ct	1	1	180000
																														Ct+Oa	Ct	1	2	1300000
																														Ct+Oa	Ct	1	3	2400000
																														Ct+Oa	Ct	1	4	3900000
																														Ct+Oa	Ct	1	5	2800000
																														Ct+Oa	Ct	1	6	3600000
																														Ct+Oa	Ct	1	8	5900000
																														Ct+Oa	Ct	1	12	1100000
																														Ct+Oa	Ct	2	0	3000000
																														Ct+Oa	Ct	2	1	300000
																														Ct+Oa	Ct	2	2	1100000
																														Ct+Oa	Ct	2	3	1800000
																														Ct+Oa	Ct	2	4	1500000
																														Ct+Oa	Ct	2	5	2900000
																														Ct+Oa	Ct	2	6	2200000
																														Ct+Oa	Ct	2	8	5400000
																														Ct+Oa	Ct	2	12	1900000
																														Ct+Oa	Ct	3	0	2.33333e+06
																														Ct+Oa	Ct	3	1	190000
																														Ct+Oa	Ct	3	2	1500000
																														Ct+Oa	Ct	3	3	2400000
																														Ct+Oa	Ct	3	4	2700000
																														Ct+Oa	Ct	3	5	1100000
																														Ct+Oa	Ct	3	6	2300000
																														Ct+Oa	Ct	3	8	5900000
																														Ct+Oa	Ct	3	12	2400000
																														Oa+Ct	Oa	1	0	3.66667e+06
																														Oa+Ct	Oa	1	1	170000
																														Oa+Ct	Oa	1	2	350000
																														Oa+Ct	Oa	1	3	160000
																														Oa+Ct	Oa	1	4	1600000
																														Oa+Ct	Oa	1	5	12000000
																														Oa+Ct	Oa	1	6	90000000
																														Oa+Ct	Oa	1	8	180000000
																														Oa+Ct	Oa	1	12	90000000
																														Oa+Ct	Oa	2	0	6000000
																														Oa+Ct	Oa	2	1	60000
																														Oa+Ct	Oa	2	2	180000
																														Oa+Ct	Oa	2	3	180000
																														Oa+Ct	Oa	2	4	900000
																														Oa+Ct	Oa	2	5	11000000
																														Oa+Ct	Oa	2	6	180000000
																														Oa+Ct	Oa	2	8	370000000
																														Oa+Ct	Oa	2	12	110000000
																														Oa+Ct	Oa	3	0	4.66667e+06
																														Oa+Ct	Oa	3	1	120000
																														Oa+Ct	Oa	3	2	210000
																														Oa+Ct	Oa	3	3	310000
																														Oa+Ct	Oa	3	4	500000
																														Oa+Ct	Oa	3	5	9800000
																														Oa+Ct	Oa	3	6	170000000
																														Oa+Ct	Oa	3	8	610000000
																														Oa+Ct	Oa	3	12	80000000
																														Ms+Oa	Ms	1	0	1.63333e+07
																														Ms+Oa	Ms	1	1	1600000
																														Ms+Oa	Ms	1	2	1800000
																														Ms+Oa	Ms	1	3	600000
																														Ms+Oa	Ms	1	4	290000
																														Ms+Oa	Ms	1	5	61000
																														Ms+Oa	Ms	1	6	33000
																														Ms+Oa	Ms	1	8	11000
																														Ms+Oa	Ms	1	12	1
																														Ms+Oa	Ms	2	0	1.83333e+07
																														Ms+Oa	Ms	2	1	1000000
																														Ms+Oa	Ms	2	2	1300000
																														Ms+Oa	Ms	2	3	1500000
																														Ms+Oa	Ms	2	4	170000
																														Ms+Oa	Ms	2	5	12000
																														Ms+Oa	Ms	2	6	29000
																														Ms+Oa	Ms	2	8	3000
																														Ms+Oa	Ms	2	12	1
																														Ms+Oa	Ms	3	0	18000000
																														Ms+Oa	Ms	3	1	3400000
																														Ms+Oa	Ms	3	2	2600000
																														Ms+Oa	Ms	3	3	1600000
																														Ms+Oa	Ms	3	4	130000
																														Ms+Oa	Ms	3	5	260000
																														Ms+Oa	Ms	3	6	12000
																														Ms+Oa	Ms	3	8	7000
																														Ms+Oa	Ms	3	12	1
																														Oa+Ms	Oa	1	0	3.66667e+06
																														Oa+Ms	Oa	1	1	400000
																														Oa+Ms	Oa	1	2	400000
																														Oa+Ms	Oa	1	3	400000
																														Oa+Ms	Oa	1	4	140000
																														Oa+Ms	Oa	1	5	2000
																														Oa+Ms	Oa	1	6	800
																														Oa+Ms	Oa	1	8	100
																														Oa+Ms	Oa	1	12	1
																														Oa+Ms	Oa	2	0	6000000
																														Oa+Ms	Oa	2	1	600000
																														Oa+Ms	Oa	2	2	700000
																														Oa+Ms	Oa	2	3	200000
																														Oa+Ms	Oa	2	4	80000
																														Oa+Ms	Oa	2	5	3000
																														Oa+Ms	Oa	2	6	700
																														Oa+Ms	Oa	2	8	1
																														Oa+Ms	Oa	2	12	1
																														Oa+Ms	Oa	3	0	4.66667e+06
																														Oa+Ms	Oa	3	1	900000
																														Oa+Ms	Oa	3	2	500000
																														Oa+Ms	Oa	3	3	300000
																														Oa+Ms	Oa	3	4	150000
																														Oa+Ms	Oa	3	5	5000
																														Oa+Ms	Oa	3	6	700
																														Oa+Ms	Oa	3	8	1
																														Oa+Ms	Oa	3	12	1

## Sheet: Figure S5 E
	Figure	S5E
	Experiment date	2018-12-01
	Description	Area under the growth curve (AUC) of triplicate monocultures (200ul starting inoculum) and pairwise cocultures in MWF (100ul starting inoculum for both species).
		To infer interactions between species, we calculated the (AUC) of each species in mono-culture and in its pairwise co-culture with each of the other 3 species
		Only use the data in the black square
			Species	Treatment	AUC
			At	At	10319000
			At	At	2.03633e+07
			At	At	9.89867e+07
			At	At+Ct	2320210000
			At	At+Ct	1.81234e+09
			At	At+Ct	2.67602e+09
			At	At+Ms	8955000
			At	At+Ms	5.58867e+06
			At	At+Ms	9.22933e+06
			At	At+Oa	4799100
			At	At+Oa	3.61717e+06
			At	At+Oa	5.56014e+06
			Ct	Ct	1.64477e+07
			Ct	Ct	15624000
			Ct	Ct	1.54843e+07
			Ct	Ct+At	3.02833e+07
			Ct	Ct+At	32600000
			Ct	Ct+At	4.17167e+07
			Ct	Ct+Ms	5.54723e+07
			Ct	Ct+Ms	44994000
			Ct	Ct+Ms	4.22357e+07
			Ct	Ct+Oa	3.72133e+07
			Ct	Ct+Oa	32400000
			Ct	Ct+Oa	3.50067e+07
			Ms	Ms	2.16913e+07
			Ms	Ms	2.44216e+07
			Ms	Ms	24061005
			Ms	Ms+At	1.2233e+07
			Ms	Ms+At	1.2845e+07
			Ms	Ms+At	13380800
			Ms	Ms+Ct	3.08167e+07
			Ms	Ms+Ct	2.76667e+07
			Ms	Ms+Ct	29650000
			Ms	Ms+Oa	1.26002e+07
			Ms	Ms+Oa	1.32012e+07
			Ms	Ms+Oa	17029002
			Oa	Oa	4.27027e+06
			Oa	Oa	6.71321e+06
			Oa	Oa	5.52097e+06
			Oa	Oa+At	2.56894e+06
			Oa	Oa+At	3.59691e+06
			Oa	Oa+At	2.95284e+06
			Oa	Oa+Ct	8.71113e+08
			Oa	Oa+Ct	1615320000
			Oa	Oa+Ct	2.25827e+09
			Oa	Oa+Ms	3.17684e+06
			Oa	Oa+Ms	4584055
			Oa	Oa+Ms	4.18939e+06

## Sheet: Figure S6 A-C
	Figure	S6 A-C
	Experiment date	2018-12-01
	Description	COD of triplicate monocultures and pairwise cocultures in MWF
		Only use the data in the black square
	Abiotic	rep1	rep2	rep3				Species	Rep	Time	COD		Species	Rep	Time	COD		Species	Rep	Time	COD
	0	7.6	7.4	7.4				At	1	0	7.46667		At+Ct	1	0	7.46667		Ct+Ms+Oa	1	0	7.46667
	1	7.3	7.3	7.5				At	1	1	7.5		At+Ct	1	1	7.4		Ct+Ms+Oa	1	1	7.2
	2	6.9	7.2	7				At	1	2	7.5		At+Ct	1	2	7.1		Ct+Ms+Oa	1	2	6.9
	3	7	6.9	7.1				At	1	3	7.1		At+Ct	1	3	7		Ct+Ms+Oa	1	3	6.9
	4	7	7	7.1				At	1	4	7.3		At+Ct	1	4	6.6		Ct+Ms+Oa	1	4	6.8
	5	6.9	7.1	7.3				At	1	5	7.5		At+Ct	1	5	6.5		Ct+Ms+Oa	1	5	6.3
	6	7.1	6.9	7.2				At	1	6	7.2		At+Ct	1	6	6.2		Ct+Ms+Oa	1	6	5.8
	8	7.1	7.2	7.1				At	1	8	7.1		At+Ct	1	8	6		Ct+Ms+Oa	1	8	5.6
	12	6.9	7	7.2				At	1	12	7.4		At+Ct	1	12	5.4		Ct+Ms+Oa	1	12	5.1
								At	2	0	7.46667		At+Ct	2	0	7.46667		Ct+Ms+Oa	2	0	7.46667
	At	rep1	rep2	rep3				At	2	1	7.4		At+Ct	2	1	7.3		Ct+Ms+Oa	2	1	7
	0	0	0	0				At	2	2	7.5		At+Ct	2	2	7.3		Ct+Ms+Oa	2	2	6.6
	1	7.5	7.4	7.4				At	2	3	7.2		At+Ct	2	3	6.9		Ct+Ms+Oa	2	3	6.7
	2	7.5	7.5	7.4				At	2	4	7.1		At+Ct	2	4	6.6		Ct+Ms+Oa	2	4	6.6
	3	7.1	7.2	7.3				At	2	5	7.3		At+Ct	2	5	6.4		Ct+Ms+Oa	2	5	6
	4	7.3	7.1	7.1				At	2	6	7.5		At+Ct	2	6	6.3		Ct+Ms+Oa	2	6	5.7
	5	7.5	7.3	7.3				At	2	8	7.2		At+Ct	2	8	5.8		Ct+Ms+Oa	2	8	5.4
	6	7.2	7.5	7.1				At	2	12	7.3		At+Ct	2	12	5.2		Ct+Ms+Oa	2	12	5.2
	8	7.1	7.2	7.1				At	3	0	7.46667		At+Ct	3	0	NA		Ct+Ms+Oa	3	0	7.46667
	12	7.4	7.3	7.5				At	3	1	7.4		At+Ct	3	1	NA		Ct+Ms+Oa	3	1	7.1
								At	3	2	7.4		At+Ct	3	2	NA		Ct+Ms+Oa	3	2	6.9
	Ct	rep1	rep2	rep3				At	3	3	7.3		At+Ct	3	3	NA		Ct+Ms+Oa	3	3	6.8
	0	0	0	0				At	3	4	7.1		At+Ct	3	4	NA		Ct+Ms+Oa	3	4	6.4
	1	7.5	7.3	7.3				At	3	5	7.3		At+Ct	3	5	NA		Ct+Ms+Oa	3	5	5.9
	2	6.9	7.1	7.3				At	3	6	7.1		At+Ct	3	6	NA		Ct+Ms+Oa	3	6	5.2
	3	7	6.9	7				At	3	8	7.1		At+Ct	3	8	NA		Ct+Ms+Oa	3	8	5.4
	4	6.9	6.9	7				At	3	12	7.5		At+Ct	3	12	NA		Ct+Ms+Oa	3	12	5.3
	5	6.9	6.8	6.9				Ct	1	0	7.46667		At+Ms	1	0	7.46667		At+Ms+Oa	1	0	7.46667
	6	6.6	6.6	6.9				Ct	1	1	7.5		At+Ms	1	1	7.5		At+Ms+Oa	1	1	7.1
	8	6.7	6.6	6.7				Ct	1	2	6.9		At+Ms	1	2	7.2		At+Ms+Oa	1	2	6.9
	12	6.6	6.5	6.6				Ct	1	3	7		At+Ms	1	3	7.1		At+Ms+Oa	1	3	7.1
								Ct	1	4	6.9		At+Ms	1	4	7.1		At+Ms+Oa	1	4	7.1
	Ms	rep1	rep2	rep3				Ct	1	5	6.9		At+Ms	1	5	7.2		At+Ms+Oa	1	5	7.5
	0	0	0	0				Ct	1	6	6.6		At+Ms	1	6	7.1		At+Ms+Oa	1	6	7
	1	7.4	7.4	7.4				Ct	1	8	6.7		At+Ms	1	8	7.1		At+Ms+Oa	1	8	6.8
	2	7.3	7.5	7.3				Ct	1	12	6.6		At+Ms	1	12	7.5		At+Ms+Oa	1	12	7.1
	3	7.1	7.3	7.2				Ct	2	0	7.46667		At+Ms	2	0	7.46667		At+Ms+Oa	2	0	7.46667
	4	7.2	7.4	7.2				Ct	2	1	7.3		At+Ms	2	1	7.4		At+Ms+Oa	2	1	7.3
	5	7.3	7.5	7.1				Ct	2	2	7.1		At+Ms	2	2	7.2		At+Ms+Oa	2	2	7
	6	7	7.2	7.2				Ct	2	3	6.9		At+Ms	2	3	7		At+Ms+Oa	2	3	7
	8	7	7.2	7.3				Ct	2	4	6.9		At+Ms	2	4	7		At+Ms+Oa	2	4	7.2
	12	7.3	7.4	7.6				Ct	2	5	6.8		At+Ms	2	5	7		At+Ms+Oa	2	5	7
								Ct	2	6	6.6		At+Ms	2	6	7.1		At+Ms+Oa	2	6	6.8
	Oa	rep1	rep2	rep3				Ct	2	8	6.6		At+Ms	2	8	7.1		At+Ms+Oa	2	8	6.7
	0	0	0	0				Ct	2	12	6.5		At+Ms	2	12	6.8		At+Ms+Oa	2	12	7.1
	1	7.7	7.5	7.7				Ct	3	0	7.46667		At+Ms	3	0	7.46667		At+Ms+Oa	3	0	7.46667
	2	7.6	7.5	7.5				Ct	3	1	7.3		At+Ms	3	1	7.5		At+Ms+Oa	3	1	7.5
	3	7.2	7.2	7.3				Ct	3	2	7.3		At+Ms	3	2	7.2		At+Ms+Oa	3	2	7
	4	7.4	7.4	7.1				Ct	3	3	7		At+Ms	3	3	7.3		At+Ms+Oa	3	3	6.9
	5	7.2	7.3	7.2				Ct	3	4	7		At+Ms	3	4	7.2		At+Ms+Oa	3	4	7.4
	6	7.4	7.2	7.2				Ct	3	5	6.9		At+Ms	3	5	7.3		At+Ms+Oa	3	5	6.9
	8	7.3	7.2	7.3				Ct	3	6	6.9		At+Ms	3	6	7		At+Ms+Oa	3	6	6.8
	12	7.5	7.4	7.5				Ct	3	8	6.7		At+Ms	3	8	7.5		At+Ms+Oa	3	8	7.2
								Ct	3	12	6.6		At+Ms	3	12	7.3		At+Ms+Oa	3	12	7.1
	AtCt	rep1	rep2	rep3				Ms	1	0	7.46667		At+Oa	1	0	7.46667		At+Ct+Oa	1	0	7.46667
	0	0	0	NA				Ms	1	1	7.4		At+Oa	1	1	7.4		At+Ct+Oa	1	1	7.4
	1	7.4	7.3	NA				Ms	1	2	7.3		At+Oa	1	2	7.5		At+Ct+Oa	1	2	6.7
	2	7.1	7.3	NA				Ms	1	3	7.1		At+Oa	1	3	7.1		At+Ct+Oa	1	3	6.8
	3	7	6.9	NA				Ms	1	4	7.2		At+Oa	1	4	7.3		At+Ct+Oa	1	4	7.3
	4	6.6	6.6	NA				Ms	1	5	7.3		At+Oa	1	5	7.3		At+Ct+Oa	1	5	6.1
	5	6.5	6.4	NA				Ms	1	6	7		At+Oa	1	6	7.2		At+Ct+Oa	1	6	5.8
	6	6.2	6.3	NA				Ms	1	8	7		At+Oa	1	8	7.4		At+Ct+Oa	1	8	6
	8	6	5.8	NA				Ms	1	12	7.3		At+Oa	1	12	7.4		At+Ct+Oa	1	12	5.5
	12	5.4	5.2	NA				Ms	2	0	7.46667		At+Oa	2	0	7.46667		At+Ct+Oa	2	0	7.46667
								Ms	2	1	7.4		At+Oa	2	1	7.4		At+Ct+Oa	2	1	7.2
	AtMs	rep1	rep2	rep3				Ms	2	2	7.5		At+Oa	2	2	7.2		At+Ct+Oa	2	2	6.5
	0	0	0	0				Ms	2	3	7.3		At+Oa	2	3	7.3		At+Ct+Oa	2	3	6.7
	1	7.5	7.4	7.5				Ms	2	4	7.4		At+Oa	2	4	7.1		At+Ct+Oa	2	4	6.4
	2	7.2	7.2	7.2				Ms	2	5	7.5		At+Oa	2	5	7.3		At+Ct+Oa	2	5	6.1
	3	7.1	7	7.3				Ms	2	6	7.2		At+Oa	2	6	7		At+Ct+Oa	2	6	5.7
	4	7.1	7	7.2				Ms	2	8	7.2		At+Oa	2	8	7.1		At+Ct+Oa	2	8	5.7
	5	7.2	7	7.3				Ms	2	12	7.4		At+Oa	2	12	7.4		At+Ct+Oa	2	12	5.3
	6	7.1	7.1	7				Ms	3	0	7.46667		At+Oa	3	0	7.46667		At+Ct+Oa	3	0	7.46667
	8	7.1	7.1	7.5				Ms	3	1	7.4		At+Oa	3	1	7.3		At+Ct+Oa	3	1	7.3
	12	7.5	6.8	7.3				Ms	3	2	7.3		At+Oa	3	2	7.4		At+Ct+Oa	3	2	6.6
								Ms	3	3	7.2		At+Oa	3	3	7.1		At+Ct+Oa	3	3	7.2
	AtOa	rep1	rep2	rep3				Ms	3	4	7.2		At+Oa	3	4	7.1		At+Ct+Oa	3	4	7
	0	0	0	0				Ms	3	5	7.1		At+Oa	3	5	7.2		At+Ct+Oa	3	5	6.4
	1	7.4	7.4	7.3				Ms	3	6	7.2		At+Oa	3	6	7.3		At+Ct+Oa	3	6	5.9
	2	7.5	7.2	7.4				Ms	3	8	7.3		At+Oa	3	8	7.2		At+Ct+Oa	3	8	5.9
	3	7.1	7.3	7.1				Ms	3	12	7.6		At+Oa	3	12	7.4		At+Ct+Oa	3	12	5.4
	4	7.3	7.1	7.1				Oa	1	0	7.46667		Ct+Ms	1	0	7.46667		At+Ct+Ms	1	0	7.46667
	5	7.3	7.3	7.2				Oa	1	1	7.7		Ct+Ms	1	1	7.2		At+Ct+Ms	1	1	7.3
	6	7.2	7	7.3				Oa	1	2	7.6		Ct+Ms	1	2	7.1		At+Ct+Ms	1	2	6.9
	8	7.4	7.1	7.2				Oa	1	3	7.2		Ct+Ms	1	3	7.1		At+Ct+Ms	1	3	6.9
	12	7.4	7.4	7.4				Oa	1	4	7.4		Ct+Ms	1	4	6.9		At+Ct+Ms	1	4	6.5
								Oa	1	5	7.2		Ct+Ms	1	5	6.8		At+Ct+Ms	1	5	6
	CtMs	rep1	rep2	rep3				Oa	1	6	7.4		Ct+Ms	1	6	6.3		At+Ct+Ms	1	6	5.4
	0	0	0	0				Oa	1	8	7.3		Ct+Ms	1	8	6.1		At+Ct+Ms	1	8	5.4
	1	7.2	7.4	7.5				Oa	1	12	7.5		Ct+Ms	1	12	5.6		At+Ct+Ms	1	12	5.2
	2	7.1	7.2	7.2				Oa	2	0	7.46667		Ct+Ms	2	0	7.46667		At+Ct+Ms	2	0	7.46667
	3	7.1	6.8	7				Oa	2	1	7.5		Ct+Ms	2	1	7.4		At+Ct+Ms	2	1	7.4
	4	6.9	6.7	7.2				Oa	2	2	7.5		Ct+Ms	2	2	7.2		At+Ct+Ms	2	2	6.4
	5	6.8	6.5	6.8				Oa	2	3	7.2		Ct+Ms	2	3	6.8		At+Ct+Ms	2	3	6.6
	6	6.3	6.1	6.5				Oa	2	4	7.4		Ct+Ms	2	4	6.7		At+Ct+Ms	2	4	6.5
	8	6.1	5.6	6				Oa	2	5	7.3		Ct+Ms	2	5	6.5		At+Ct+Ms	2	5	6
	12	5.6	5.5	5.7				Oa	2	6	7.2		Ct+Ms	2	6	6.1		At+Ct+Ms	2	6	5.4
								Oa	2	8	7.2		Ct+Ms	2	8	5.6		At+Ct+Ms	2	8	5.3
	CtOa	rep1	rep2	rep3				Oa	2	12	7.4		Ct+Ms	2	12	5.5		At+Ct+Ms	2	12	5.4
	0	0	0	0				Oa	3	0	7.46667		Ct+Ms	3	0	7.46667		At+Ct+Ms	3	0	7.46667
	1	7.1	7.2	7.1				Oa	3	1	7.7		Ct+Ms	3	1	7.5		At+Ct+Ms	3	1	7
	2	6.8	7.2	6.9				Oa	3	2	7.5		Ct+Ms	3	2	7.2		At+Ct+Ms	3	2	6.5
	3	6.6	6.9	6.9				Oa	3	3	7.3		Ct+Ms	3	3	7		At+Ct+Ms	3	3	6.6
	4	6.6	6.8	6.7				Oa	3	4	7.1		Ct+Ms	3	4	7.2		At+Ct+Ms	3	4	6.4
	5	6.3	6.4	6.4				Oa	3	5	7.2		Ct+Ms	3	5	6.8		At+Ct+Ms	3	5	6.3
	6	6.2	6.3	6.3				Oa	3	6	7.2		Ct+Ms	3	6	6.5		At+Ct+Ms	3	6	5.8
	8	6.1	6.1	6.2				Oa	3	8	7.3		Ct+Ms	3	8	6		At+Ct+Ms	3	8	5.7
	12	5.9	5.7	5.7				Oa	3	12	7.5		Ct+Ms	3	12	5.7		At+Ct+Ms	3	12	5.4
								Abiotic	1	0	7.6		Ct+Oa	1	0	7.46667		At+Ct+Ms+Oa	1	0	7.46667
	MsOa	rep1	rep2	rep3				Abiotic	1	1	7.3		Ct+Oa	1	1	7.1		At+Ct+Ms+Oa	1	1	7.3
	0	0	0	0				Abiotic	1	2	6.9		Ct+Oa	1	2	6.8		At+Ct+Ms+Oa	1	2	6.5
	1	7.4	7.3	7.2				Abiotic	1	3	7		Ct+Oa	1	3	6.6		At+Ct+Ms+Oa	1	3	6.5
	2	7.4	7.4	7.4				Abiotic	1	4	7		Ct+Oa	1	4	6.6		At+Ct+Ms+Oa	1	4	6.8
	3	7	7.1	7				Abiotic	1	5	6.9		Ct+Oa	1	5	6.3		At+Ct+Ms+Oa	1	5	6.2
	4	7.4	7	7.3				Abiotic	1	6	7.1		Ct+Oa	1	6	6.2		At+Ct+Ms+Oa	1	6	5.5
	5	7.2	7	7				Abiotic	1	8	7.1		Ct+Oa	1	8	6.1		At+Ct+Ms+Oa	1	8	5.5
	6	6.8	7.1	7				Abiotic	1	12	6.9		Ct+Oa	1	12	5.9		At+Ct+Ms+Oa	1	12	5
	8	7.2	6.9	7.3				Abiotic	2	0	7.4		Ct+Oa	2	0	7.46667		At+Ct+Ms+Oa	2	0	7.46667
	12	7	7.2	7				Abiotic	2	1	7.3		Ct+Oa	2	1	7.2		At+Ct+Ms+Oa	2	1	7.2
								Abiotic	2	2	7.2		Ct+Oa	2	2	7.2		At+Ct+Ms+Oa	2	2	6.3
	CtMsOa	rep1	rep2	rep3				Abiotic	2	3	6.9		Ct+Oa	2	3	6.9		At+Ct+Ms+Oa	2	3	6.7
	0	0	0	0				Abiotic	2	4	7		Ct+Oa	2	4	6.8		At+Ct+Ms+Oa	2	4	6.7
	1	7.2	7	7.1				Abiotic	2	5	7.1		Ct+Oa	2	5	6.4		At+Ct+Ms+Oa	2	5	6.1
	2	6.9	6.6	6.9				Abiotic	2	6	6.9		Ct+Oa	2	6	6.3		At+Ct+Ms+Oa	2	6	5.6
	3	6.9	6.7	6.8				Abiotic	2	8	7.2		Ct+Oa	2	8	6.1		At+Ct+Ms+Oa	2	8	5.7
	4	6.8	6.6	6.4				Abiotic	2	12	7		Ct+Oa	2	12	5.7		At+Ct+Ms+Oa	2	12	5.1
	5	6.3	6	5.9				Abiotic	3	0	7.4		Ct+Oa	3	0	7.46667		At+Ct+Ms+Oa	3	0	7.46667
	6	5.8	5.7	5.2				Abiotic	3	1	7.5		Ct+Oa	3	1	7.1		At+Ct+Ms+Oa	3	1	7.1
	8	5.6	5.4	5.4				Abiotic	3	2	7		Ct+Oa	3	2	6.9		At+Ct+Ms+Oa	3	2	6.3
	12	5.1	5.2	5.3				Abiotic	3	3	7.1		Ct+Oa	3	3	6.9		At+Ct+Ms+Oa	3	3	6.5
								Abiotic	3	4	7.1		Ct+Oa	3	4	6.7		At+Ct+Ms+Oa	3	4	6.9
	AtMsOa	rep1	rep2	rep3				Abiotic	3	5	7.3		Ct+Oa	3	5	6.4		At+Ct+Ms+Oa	3	5	6.2
	0	0	0	0				Abiotic	3	6	7.2		Ct+Oa	3	6	6.3		At+Ct+Ms+Oa	3	6	5.7
	1	7.1	7.3	7.5				Abiotic	3	8	7.1		Ct+Oa	3	8	6.2		At+Ct+Ms+Oa	3	8	5.6
	2	6.9	7	7				Abiotic	3	12	7.2		Ct+Oa	3	12	5.7		At+Ct+Ms+Oa	3	12	5.2
	3	7.1	7	6.9									Ms+Oa	1	0	7.46667		Abiotic	1	0	7.6
	4	7.1	7.2	7.4									Ms+Oa	1	1	7.4		Abiotic	1	1	7.3
	5	7.5	7	6.9									Ms+Oa	1	2	7.4		Abiotic	1	2	6.9
	6	7	6.8	6.8									Ms+Oa	1	3	7		Abiotic	1	3	7
	8	6.8	6.7	7.2									Ms+Oa	1	4	7.4		Abiotic	1	4	7
	12	7.1	7.1	7.1									Ms+Oa	1	5	7.2		Abiotic	1	5	6.9
													Ms+Oa	1	6	6.8		Abiotic	1	6	7.1
	AtCtOa	rep1	rep2	rep3									Ms+Oa	1	8	7.2		Abiotic	1	8	7.1
	0	0	0	0									Ms+Oa	1	12	7		Abiotic	1	12	6.9
	1	7.4	7.2	7.3									Ms+Oa	2	0	7.46667		Abiotic	2	0	7.4
	2	6.7	6.5	6.6									Ms+Oa	2	1	7.3		Abiotic	2	1	7.3
	3	6.8	6.7	7.2									Ms+Oa	2	2	7.4		Abiotic	2	2	7.2
	4	7.3	6.4	7									Ms+Oa	2	3	7.1		Abiotic	2	3	6.9
	5	6.1	6.1	6.4									Ms+Oa	2	4	7		Abiotic	2	4	7
	6	5.8	5.7	5.9									Ms+Oa	2	5	7		Abiotic	2	5	7.1
	8	6	5.7	5.9									Ms+Oa	2	6	7.1		Abiotic	2	6	6.9
	12	5.5	5.3	5.4									Ms+Oa	2	8	6.9		Abiotic	2	8	7.2
													Ms+Oa	2	12	7.2		Abiotic	2	12	7
	AtCtMs	rep1	rep2	rep3									Ms+Oa	3	0	7.46667		Abiotic	3	0	7.4
	0	0	0	0									Ms+Oa	3	1	7.2		Abiotic	3	1	7.5
	1	7.3	7.4	7									Ms+Oa	3	2	7.4		Abiotic	3	2	7
	2	6.9	6.4	6.5									Ms+Oa	3	3	7		Abiotic	3	3	7.1
	3	6.9	6.6	6.6									Ms+Oa	3	4	7.3		Abiotic	3	4	7.1
	4	6.5	6.5	6.4									Ms+Oa	3	5	7		Abiotic	3	5	7.3
	5	6	6	6.3									Ms+Oa	3	6	7		Abiotic	3	6	7.2
	6	5.4	5.4	5.8									Ms+Oa	3	8	7.3		Abiotic	3	8	7.1
	8	5.4	5.3	5.7									Ms+Oa	3	12	7		Abiotic	3	12	7.2
	12	5.2	5.4	5.4									Abiotic	1	0	7.6
													Abiotic	1	1	7.3
	AtCtMsOa	rep1	rep2	rep3									Abiotic	1	2	6.9
	0	0	0	0									Abiotic	1	3	7
	1	7.3	7.2	7.1									Abiotic	1	4	7
	2	6.5	6.3	6.3									Abiotic	1	5	6.9
	3	6.5	6.7	6.5									Abiotic	1	6	7.1
	4	6.8	6.7	6.9									Abiotic	1	8	7.1
	5	6.2	6.1	6.2									Abiotic	1	12	6.9
	6	5.5	5.6	5.7									Abiotic	2	0	7.4
	8	5.5	5.7	5.6									Abiotic	2	1	7.3
	12	5	5.1	5.2									Abiotic	2	2	7.2
													Abiotic	2	3	6.9
													Abiotic	2	4	7
													Abiotic	2	5	7.1
													Abiotic	2	6	6.9
													Abiotic	2	8	7.2
													Abiotic	2	12	7
													Abiotic	3	0	7.4
													Abiotic	3	1	7.5
													Abiotic	3	2	7
													Abiotic	3	3	7.1
													Abiotic	3	4	7.1
													Abiotic	3	5	7.3
													Abiotic	3	6	7.2
													Abiotic	3	8	7.1
													Abiotic	3	12	7.2

## Sheet: Figure S7
	Figure	S7
	Experiment date	2019-01-01
	Description	COD with or without the presence of dead cells
		Only use the data in the black square
		Treatment	COD
		MWF	4.1
		MWF	4.2
		MWF	4.2
		MWF + 500µl Dead Cells	4.4
		MWF + 500µl Dead Cells	4.7
		MWF + 500µl Dead Cells	4.4
		MWF + 900µl Dead cells	4.6
		MWF + 900µl Dead cells	4.7
		MWF + 900µl Dead cells	5

[truncated: 13 more sheets: Figure S8 A-D, Figure S8 E, Figure S9 A-D, Figure S9 E, Figure S10 A-B, Figure S11 A-D, Figure S12 A-D, Figure S13 A-D, Figure S14 A-C, Figure S15 A-B, Figure S15 C, Figure S16 A, Figure S16 B]
